# Supplementary material for: Metabolic insights into phosphofructokinase inhibition in bloodstream-form trypanosomes
Source: Front Cell Infect Microbiol. 2023 Feb 14;13:1129791. doi: 10.3389/fcimb.2023.1129791 (PMC9971811; doi:10.3389/fcimb.2023.1129791)
Supplement: Supplementary file 2 [file Table_1.xlsx]

## Sheet: Sheet1
Name	Formula	Ion Species	Mass (DB)	CCS (DB)	RT	SD	DT	SD	CCS	SD	m/z	SD	EATRO 1125 0 mins EXTRACT 1	EATRO 1125 0 mins EXTRACT 2	EATRO 1125 0 mins EXTRACT 3	EATRO 1125 0 mins EXTRACT 4	EATRO 1125 5 mins EXTRACT 1	EATRO 1125 5 mins EXTRACT 2	EATRO 1125 5 mins EXTRACT 3	EATRO 1125 5 mins EXTRACT 4	EATRO 1125 10 mins EXTRACT 1	EATRO 1125 10 mins EXTRACT 2	EATRO 1125 10 mins EXTRACT 3	EATRO 1125 10 mins EXTRACT 4	EATRO 1125 15 mins EXTRACT 1	EATRO 1125 15 mins EXTRACT 2	EATRO 1125 15 mins EXTRACT 3	EATRO 1125 15 mins EXTRACT 4	EATRO 1125 25 mins EXTRACT 1	EATRO 1125 25 mins EXTRACT 2	EATRO 1125 25 mins EXTRACT 3	EATRO 1125 25 mins EXTRACT 4	EATRO 1125 45 mins EXTRACT 1	EATRO 1125 45 mins EXTRACT 2	EATRO 1125 45 mins EXTRACT 3	EATRO 1125 45 mins EXTRACT 4	EATRO 1125 60 mins EXTRACT 1	EATRO 1125 60 mins EXTRACT 2	EATRO 1125 60 mins EXTRACT 3	EATRO 1125 60 mins EXTRACT 4	EATRO 1125 Solvent blank 1	EATRO 1125 Solvent blank 2	EATRO 1125 Solvent blank 3	EATRO 1125 Solvent blank 4	IL3000 0 mins EXTRACT 1	IL3000 0 mins EXTRACT 2	IL3000 0 mins EXTRACT 3	IL3000 0 mins EXTRACT 4	IL3000 5 mins EXTRACT 1
(S)-Adenosyl-L-methionine	C15 H22 N6 O5 S	(M+H)+	398.137	185.6	2.596	0.015	30.643	0.062	185.21	0.38	399.144	0.0003	256403	51210.9	720246	185594	232305	63554	273572	163662	233417	125887	96804.7	425924	114538	0.001	637737	66048	176624	125217	169039	60536.6	320548	301343	110662	65128.9	187506	274536	95042.1	384583	0.001	0.001	0.001	0.001	0.001	0.001	0.001	495774	0.001
1,2-Diarachidonoyl-sn-glycero-3-phosphoethanolamine	C45 H74 N O8 P	(M+H)+	787.515	282.3	0.702	0.081	47.465	0.236	283.3	1.42	788.521	0.0018	0.001	0.001	0.001	0.001	0.001	0.001	21238.6	37208.9	0.001	0.001	0.001	116575	0.001	0.001	0.001	0.001	0.001	19780.2	0.001	0.001	13331.4	0.001	0.001	0.001	0.001	0.001	0.001	95886.9	0.001	0.001	0.001	0.001	0.001	0.001	0.001	0.001	0.001
1,2-Diheptadecanoyl-sn-glycero-3-phosphoethanolamine	C39 H78 N O8 P	(M+H)+	719.547	279.3	0.682	0.008	46.994	0.142	280.93	0.85	720.556	0.001	0.001	0.001	0.001	0.001	0.001	0.001	0.001	0.001	0.001	0.001	0.001	0.001	0.001	0.001	0.001	0.001	0.001	0.001	0.001	0.001	0.001	0.001	0.001	0.001	0.001	0.001	0.001	0.001	0.001	0.001	0.001	0.001	0.001	0.001	0.001	0.001	124576
1,2-Dihexanoyl-sn-glycero-3-phosphocholine	C20 H40 N O8 P	(M-H)-	453.249		0.383	0.003	35.412	0.025	197.5	0.14	452.239	0.0008	0.001	0.001	0.001	0.001	0.001	0.001	0.001	0.001	0.001	84703.2	0.001	0.001	0.001	0.001	44471.6	0.001	0.001	22343.9	0.001	0.001	0.001	0.001	0.001	0.001	16150.3	20360.5	0.001	0.001	0.001	0.001	0.001	0.001	0.001	0.001	0.001	0.001	0.001
1,2-Dipalmitoleoyl-sn-glycero-3-phosphoethanolamine	C37 H70 N O8 P	(M+H)+	687.484		0.742	0.005	44.433	0.174	265.74	1.05	688.49	0.0017	0.001	0.001	0.001	0.001	0.001	0.001	0.001	0.001	0.001	0.001	0.001	0.001	0.001	0.001	0.001	0.001	0.001	0.001	0.001	0.001	0.001	0.001	0.001	0.001	0.001	0.001	0.001	0.001	0.001	0.001	0.001	0.001	0.001	0.001	0.001	0.001	0.001
1,2-Dipalmitoyl-sn-glycero-3-phosphocholine	C40 H80 N O8 P	(M+H)+	733.562	284.6	0.686	0.013	47.57	0.183	284.29	1.1	734.567	0.001	0.001	355348	0.001	83588.3	0.001	0.001	0.001	0.001	0.001	204496	0.001	195282	0.001	0.001	0.001	0.001	0.001	0.001	0.001	193959	0.001	0.001	0.001	116188	491093	0.001	0.001	207897	0.001	0.001	0.001	0.001	0.001	42393.2	0.001	0.001	251414
1,2-Distearoyl-sn-glycero-3-phosphocholine	C44 H88 N O8 P	(M+Na)+	789.625		0.388	0.004	49.461	0.144	295.15	0.86	812.613	0.0005	0.001	677061	303974	499738	455225	0.001	241150	283369	638173	453032	0.001	0.001	728113	0.001	560911	0.001	0.001	0.001	0.001	458449	408710	380285	421488	296754	0.001	346758	404787	751370	0.001	0.001	0.001	0.001	0.001	0.001	0.001	0.001	0.001
1,2-Distearoyl-sn-glycero-3-phosphoethanolamine	C41 H82 N O8 P	(M+H)+	747.578	286.1	0.676	0.004	48.136	0.17	287.6	1.02	748.583	0.002	0.001	0.001	0.001	0.001	0.001	0.001	0.001	0.001	0.001	0.001	0.001	0.001	0.001	0.001	0.001	0.001	0.001	0.001	0.001	0.001	0.001	0.001	0.001	0.001	0.001	0.001	0.001	0.001	0.001	0.001	0.001	0.001	0.001	0.001	0.001	78118.2	0.001
13-HODE	C18 H32 O3	(M-H)-	296.235		0.294	0.015	33.736	0.022	190.97	0.12	295.226	0.0003	0.001	75554.2	0.001	0.001	0.001	0.001	58256.7	57412.3	56943.5	58103.6	0.001	0.001	74194.4	0.001	0.001	0.001	60297.8	41955.3	69294.1	28076.2	69843.7	53590.5	74233	0.001	71854.4	82933	65134	74442.7	0.001	0.001	0.001	0.001	0.001	0.001	58547.3	100046	70868.3
1-Hydroxypyrene	C16 H10 O	(M+H)+	218.073		2.324	0.028	24.501	0.049	151.6	0.31	219.083	0.0003	0.001	0.001	0.001	0.001	0.001	0.001	0.001	0.001	0.001	0.001	0.001	0.001	0.001	0.001	254740	0.001	0.001	0.001	93232.9	0.001	0.001	0.001	108240	0.001	0.001	0.001	0.001	0.001	0.001	0.001	0.001	0.001	0.001	0.001	147697	0.001	0.001
1-Methylnaphthalene	C11 H10	(M+H)+	142.078	123.7	0.232	0.002	19.661	0.037	124.84	0.24	143.086	0.0002	68082.1	109382	121254	118512	92241.4	0.001	90231.7	108906	105692	116711	0.001	115961	126189	115817	113621	109142	108851	0.001	131356	104977	129820	109738	119102	100372	110928	138874	109942	136310	0.001	0.001	0.001	0.001	0.001	104900	0.001	132008	120828
1-Palmitoyl-2-oleoyl-sn-glycero-3-phosphoethanolamine	C39 H76 N O8 P	(M+H)+	717.531	275.8	0.718	0.011	46.002	0.163	274.97	0.98	718.538	0.0014	0.001	354830	0.001	94783.7	0.001	0.001	0.001	0.001	0.001	217237	0.001	200652	0.001	0.001	167506	174532	0.001	0.001	0.001	200122	0.001	43923.5	153780	0.001	324115	160944	0.001	74622.5	0.001	0.001	0.001	0.001	0.001	0.001	0.001	0.001	0.001
1-Stearoyl-2-oleoyl-sn-glycero-3-phosphoethanolamine	C41 H80 N O8 P	(M-H)-	745.562	273.5	0.774	0.011	49.499	0.025	273.57	0.14	744.555	0.001	0.001	67077.5	36425.3	0.001	0.001	0.001	0.001	0.001	0.001	46760.4	0.001	0.001	0.001	0.001	35324	0.001	72756.7	0.001	21428.4	32234.6	0.001	0.001	13625.9	0.001	0.001	47662.7	0.001	52603.5	0.001	0.001	0.001	0.001	0.001	0.001	0.001	0.001	0.001
2,2',3,4,4',5',6-Heptabromodiphenyl Ether	C12 H3 Br7 O	(M+Na)+	715.447		0.23	0.003	45.232	0.287	270.19	1.73	738.44	0.0014	0.001	0.001	0.001	0.001	0.001	0.001	0.001	0.001	0.001	0.001	0.001	0.001	0.001	0.001	0.001	0.001	0.001	0.001	0.001	0.001	0.001	2735.77	0.001	0.001	0.001	4003.54	0.001	0.001	0.001	0.001	0.001	0.001	0.001	0.001	0.001	0.001	0.001
2,7-Dimethylnaphthalene	C12 H12	(M+H)+	156.094	129.5	0.234	0.002	20.589	0.046	129.87	0.29	157.101	0.0004	0.001	47880.2	0.001	41412	0.001	0.001	31689.6	0.001	0.001	0.001	0.001	35117	36445.7	0.001	36025.3	0.001	0.001	22397	40816.3	0.001	0.001	0.001	30122.2	0.001	41056.6	42436.9	23945.2	0.001	0.001	0.001	0.001	0.001	0.001	0.001	0.001	48385.1	44638.4
2-Hydroxy-2',5'-dichlorobiphenyl	C12 H8 Cl2 O	(M-H)-	237.995		2.842	0.083	24.086	0.014	137.29	0.08	236.988	0.0002	0.001	0.001	0.001	0.001	0.001	0.001	0.001	0.001	0.001	0.001	0.001	0.001	0.001	0.001	0.001	0.001	0.001	0.001	0.001	0.001	0.001	0.001	0.001	0.001	0.001	0.001	0.001	0.001	0.001	0.001	0.001	0.001	0.001	0.001	0.001	0.001	0.001
2-Methylhippuric Acid	C10 H11 N O3	(M-H)-	193.074		1.109	0.008	26.002	0.023	150.17	0.13	192.067	0.0005	87050.6	55184.4	59435.3	67237.5	73918.1	94933.6	47857.8	0.001	68294.9	71294	71903.3	68780.9	70485.1	43448.4	52950.1	72973.7	51169.6	46792.5	0.001	89513.5	68350.7	64347.9	47488.9	48453.5	67445.6	0.001	96574	78417.8	0.001	0.001	0.001	0.001	290387	136568	469131	165622	127632
2-Oxovaleric Acid	C5 H8 O3	(M-H)-	116.047		0.46	0.003	24.541	0.018	147.54	0.11	115.041	0.0002	51821.1	0.001	0.001	54827.9	0.001	0.001	0.001	43561.9	50350.3	0.001	44727.2	54499.5	0.001	0.001	0.001	0.001	0.001	0.001	0.001	0.001	67354.4	53257.2	38582.1	0.001	62340.4	0.001	0.001	0.001	0.001	0.001	0.001	0.001	0.001	0.001	0.001	0.001	0.001
3-Methyl-2-oxindole	C9 H9 N O	(M+H)+	147.068		1.544	0.083	20.19	0.04	127.9	0.26	148.079	0.0008	0.001	74704.6	127779	226832	0.001	0.001	0.001	0.001	0.001	0.001	0.001	0.001	0.001	0.001	0.001	0.001	0.001	140872	77548.7	0.001	0.001	0.001	0.001	0.001	98254.9	0.001	121956	0.001	0.001	0.001	0.001	0.001	0.001	0.001	70775.1	95609.4	56872.9
3-Methyl-2-oxovalerate	C6 H10 O3	(M-H)-	130.063	127.3	0.394	0.003	21.604	0.015	128.28	0.09	129.057	0.0003	1316085	838957	831857	957795	914284	1389872	790488	707718	919222	558718	1208384	889220	977759	692532	567052	1180855	742019	509154	646713	949065	849957	989110	879809	753844	792913	598010	1028428	867150	0.001	0.001	0.001	0.001	154162	104887	180720	0.001	99694.7
4-Coumarate	C9 H8 O3	(M-H)-	164.047		0.4	0.003	33.43	0.018	195.75	0.11	163.041	0.0001	2595455	2478880	2070673	2936543	2769663	3386411	1830869	1824835	2531399	1747488	1981123	2864828	3363981	1312311	1612557	2952348	2082263	1651133	1532039	2201517	2174956	2910488	2707216	1784885	2560928	1660893	2947587	3012910	0.001	0.001	0.001	0.001	0.001	0.001	0.001	0.001	0.001
4-Pyridoxate	C8 H9 N O4	(M-H)-	183.053	130.9	0.272	0.004	22.678	0.014	131.2	0.08	182.046	0.0002	108255	0.001	0.001	69103.9	79357.2	140060	0.001	83014.6	114584	58995.5	123786	0.001	123419	96143.6	59871.9	158665	0.001	67580.2	86446.4	89693.7	106558	77897.7	0.001	48210.4	118164	74680.8	169954	131176	0.001	0.001	0.001	0.001	0.001	0.001	0.001	0.001	0.001
5-Hydroxy-L-tryptophan	C11 H12 N2 O3	(M+H)+	220.085		2.494	0.005	24.173	0.036	149.47	0.22	221.095	0.0003	0.001	12337	0.001	0.001	0.001	0.001	0.001	0.001	0.001	0.001	0.001	0.001	0.001	0.001	0.001	0.001	0.001	28340.6	0.001	0.001	0.001	0.001	0.001	0.001	0.001	0.001	0.001	0.001	0.001	0.001	0.001	0.001	0.001	0.001	0.001	0.001	0.001
5-Methylcytidine	C10 H15 N3 O5	(M+H)+	257.101	156.5	2.68	0.004	25.441	0.054	156.14	0.34	258.111	0.0006	33882120	40360290	15680440	14471200	16950580	14712570	23650920	20738210	21643340	16705800	18366390	12150910	23262640	23248540	23202830	13303190	12369220	25083370	14532360	14524070	22641590	18525340	16090850	22989690	14645740	19887610	16112680	26361690	0.001	0.001	0.001	0.001	1210515	1624325	1852595	1679321	4232901
5-Methylcytosine	C5 H7 N3 O	(M+H)+	125.059	121.1	0.949	0.005	18.952	0.052	121.58	0.34	126.068	0.0007	0.001	0.001	0.001	0.001	0.001	0.001	0.001	0.001	0.001	5978.58	0.001	0.001	25479.7	0.001	0.001	0.001	0.001	0.001	0.001	0.001	0.001	0.001	0.001	0.001	0.001	0.001	0.001	0.001	0.001	0.001	0.001	0.001	0.001	0.001	0.001	0.001	0.001
5'-Methylthioadenosine	C11 H15 N5 O3 S	(M+H)+	297.09	162	0.394	0.006	26.661	0.062	162.65	0.38	298.097	0.0002	114039	174216	184138	177966	87539.4	59404.5	89901	0.001	70882.5	117155	68056.1	83128.9	94207.6	86514.1	110974	84558.4	83867	77648.1	58622.1	61177.5	135920	126183	146141	161733	64540.8	98901.1	94185.4	92217.2	0.001	0.001	0.001	0.001	1376300	2180253	2658644	2727421	2914401
6-Aminocaproic Acid	C6 H13 N O2	(M-H)-	131.095		1.716	0.005	26.156	0.016	155.58	0.1	130.089	0.0005	0.001	0.001	0.001	0.001	0.001	0.001	0.001	0.001	0.001	0.001	83400.5	0.001	63265.2	0.001	0.001	0.001	0.001	0.001	0.001	0.001	0.001	0.001	0.001	0.001	0.001	0.001	0.001	0.001	0.001	0.001	0.001	0.001	0.001	0.001	0.001	0.001	0.001
7(R)-Maresin-1	C22 H32 O4	(M+H)+	360.23		0.691	0.011	30.128	0.212	182.69	1.3	361.241	0.0003	0.001	0.001	0.001	0.001	0.001	0.001	0.001	0.001	0.001	0.001	0.001	0.001	0.001	0.001	0.001	0.001	0.001	0.001	0.001	0.001	0.001	0.001	0.001	0.001	0.001	0.001	0.001	0.001	0.001	0.001	0.001	0.001	0.001	0.001	0.001	0.001	0.001
Abscisic Acid	C15 H20 O4	(M+H)+	264.136	159.5	0.232	0.001	26.055	0.055	159.75	0.34	265.144	0.0003	0.001	108246	0.001	110335	55090.8	0.001	69470.7	104021	0.001	116568	0.001	93010.6	95875.9	0.001	95706	97011.2	0.001	77955.1	91437.5	93933.7	102609	97308.2	98879.2	70113.6	0.001	97230	58705.5	103030	0.001	0.001	0.001	0.001	0.001	0.001	0.001	125196	0.001
Acenaphthene	C12 H10	(M+H)+	154.078		0.233	0.002	20.14	0.04	127.11	0.25	155.086	0.0003	0.001	0.001	0.001	35149.6	0.001	0.001	26167.6	30073.1	0.001	36612.7	0.001	0.001	0.001	0.001	24970.5	0.001	0.001	0.001	0.001	27148.4	34183.4	0.001	0.001	0.001	30799.6	0.001	0.001	40578.3	0.001	0.001	0.001	0.001	0.001	0.001	0.001	48357.3	40166.9
Acenaphthylene	C12 H8	(M+H)+	152.063		0.232	0.002	19.959	0.036	126.08	0.23	153.069	0.0007	0.001	0.001	0.001	19727.3	0.001	0.001	0.001	0.001	0.001	0.001	0.001	19231.5	0.001	0.001	0.001	0.001	0.001	0.001	0.001	0.001	0.001	0.001	10408.5	0.001	0.001	0.001	0.001	24148.5	0.001	0.001	0.001	0.001	0.001	0.001	0.001	0.001	0.001
Adenine	C5 H5 N5	(M+H)+	135.054	125.6	0.395	0.008	19.671	0.042	125.42	0.27	136.062	0.0002	0.001	162894	224097	0.001	0.001	0.001	103765	119992	0.001	122171	0.001	90437.3	0.001	98050.4	105543	0.001	84842.4	92799.8	0.001	0.001	126300	108299	147080	0.001	0.001	116916	0.001	105463	0.001	0.001	0.001	0.001	1059958	1719703	2099186	2031804	2029548
Adenosine	C10 H13 N5 O4	(M+H)+	267.097	155.5	0.601	0.005	25.416	0.062	155.7	0.38	268.105	0.0004	63310	0.001	0.001	0.001	0.001	0.001	0.001	0.001	0.001	0.001	87840.2	0.001	0.001	0.001	0.001	0.001	0.001	0.001	0.001	0.001	0.001	0.001	0.001	0.001	0.001	0.001	0.001	0.001	0.001	0.001	0.001	0.001	62121.1	0.001	100487	0.001	0.001
Adenosine-5'-monophosphate	C10 H14 N5 O7 P	(M+H)+	347.063	171.5	1.5	0.006	28.236	0.036	171.32	0.22	348.07	0.0003	0.001	50497.3	0.001	0.001	0.001	78788.5	0.001	29304.6	37772.8	0.001	0.001	0.001	0.001	0.001	0.001	0.001	0.001	0.001	0.001	0.001	0.001	0.001	39822.9	0.001	0.001	0.001	0.001	0.001	0.001	0.001	0.001	0.001	0.001	0.001	0.001	0.001	0.001
Adrenic Acid	C22 H36 O2	(M-H)-	332.272		0.263	0.005	33.148	0.039	186.72	0.22	331.265	0.0002	0.001	0.001	0.001	0.001	0.001	0.001	0.001	0.001	0.001	0.001	0.001	18654.5	0.001	0.001	0.001	0.001	0.001	0.001	0.001	0.001	17466.9	0.001	0.001	0.001	0.001	0.001	0.001	0.001	0.001	0.001	0.001	0.001	0.001	0.001	0.001	0.001	0.001
AFDEK (Tryptic Peptide)	C27 H40 N6 O10	(M+H)+	608.281		0.23	0.002	40.227	0.194	241.01	1.17	609.288	0.0005	0.001	0.001	0.001	0.001	0.001	0.001	0.001	0.001	0.001	0.001	0.001	0.001	0.001	0.001	0.001	0.001	0.001	0.001	0.001	0.001	0.001	0.001	13529.8	0.001	0.001	0.001	0.001	0.001	0.001	0.001	0.001	0.001	0.001	10697.3	0.001	0.001	0.001
Aicar	C9 H15 N4 O8 P	(M-H)-	338.063		0.217	0.001	31.074	0.027	174.82	0.15	337.055	0.0009	0.001	0.001	0.001	0.001	0.001	0.001	0.001	0.001	0.001	0.001	0.001	0.001	0.001	0.001	0.001	0.001	0.001	0.001	0.001	0.001	0.001	0.001	0.001	0.001	0.001	0.001	0.001	0.001	0.001	0.001	0.001	0.001	0.001	0.001	0.001	0.001	0.001
Allose	C6 H12 O6	(M-H)-	180.063		1.15	0.022	24.016	0.011	139.2	0.06	179.056	0.0002	474291	293578	361019	332712	391592	0.001	0.001	371731	0.001	370304	354162	441314	386774	242694	307030	417839	233535	391665	361311	276288	0.001	442555	284552	0.001	402126	0.001	456762	0.001	0.001	0.001	0.001	0.001	0.001	0.001	0.001	0.001	0.001
allo-Threonine	C4 H9 N O3	(M-H)-	119.058		2.547	0.059	26.937	0.011	161.72	0.07	118.052	0.0006	0.001	0.001	0.001	0.001	0.001	0.001	0.001	0.001	0.001	0.001	0.001	0.001	0.001	0.001	0.001	0.001	0.001	0.001	0.001	0.001	0.001	0.001	0.001	0.001	0.001	0.001	0.001	0.001	0.001	0.001	0.001	0.001	0.001	0.001	207293	0.001	0.001
alpha-D-Glucose	C6 H12 O6	(M+Na)+	180.063	147.1	1.352	0.009	23.719	0.04	147.35	0.25	203.053	0.0003	0.001	0.001	0.001	0.001	0.001	0.001	0.001	0.001	0.001	0.001	0.001	0.001	0.001	0.001	0.001	0.001	0.001	0.001	0.001	0.001	0.001	0.001	0.001	0.001	0.001	0.001	0.001	0.001	0.001	0.001	0.001	0.001	0.001	0.001	0.001	0.001	0.001
alpha-Linolenic acid (PC18:3)	C18 H30 O2	(M-H)-	278.225	173.9	0.282	0.017	30.455	0.043	172.71	0.25	277.217	0.0003	0.001	0.001	0.001	0.001	0.001	0.001	0.001	0.001	0.001	0.001	0.001	0.001	0.001	0.001	0.001	0.001	0.001	0.001	0.001	0.001	0.001	0.001	0.001	0.001	0.001	0.001	0.001	0.001	0.001	0.001	0.001	0.001	0.001	0.001	0.001	158204	0.001
Ampicillin	C16 H19 N3 O4 S	(M+Na)+	349.11		0.226	0.002	36.664	0.088	222.53	0.54	372.102	0.0004	0.001	0.001	0.001	0.001	0.001	0.001	0.001	0.001	0.001	0.001	0.001	0.001	0.001	0.001	0.001	0.001	0.001	0.001	0.001	0.001	0.001	0.001	0.001	0.001	0.001	0.001	0.001	0.001	0.001	0.001	0.001	0.001	0.001	0.001	0.001	0.001	0.001
Antimycin A2b	C27 H38 N2 O9	(M-H)-	534.258		0.434	0.002	39.271	0.006	218.24	0.03	533.255	0	0.001	0.001	0.001	0.001	0.001	0.001	0.001	0.001	0.001	0.001	0.001	0.001	0.001	0.001	0.001	0.001	0.001	0.001	0.001	0.001	0.001	16620.6	0.001	0.001	0.001	0.001	0.001	0.001	0.001	0.001	0.001	0.001	0.001	0.001	0.001	0.001	52365.3
Arachidonic Acid (20:4)	C20 H32 O2	(M-H)-	304.24		0.266	0.006	31.801	0.042	179.71	0.24	303.233	0.0004	0.001	0.001	0.001	0.001	45218.5	0.001	0.001	0.001	0.001	32718.9	0.001	0.001	0.001	0.001	0.001	0.001	41399.3	0.001	44896.9	0.001	0.001	58951.6	43111.6	0.001	0.001	0.001	47542.4	54919.3	0.001	0.001	0.001	0.001	0.001	0.001	97382	202043	185076
Astilbin	C21 H22 O11	(M+H)+	450.116		2.569	0.004	31.34	0.078	188.75	0.48	451.12	0.0005	0.001	27147.8	0.001	18340.8	0.001	0.001	0.001	0.001	0.001	0.001	0.001	37100.2	0.001	0.001	0.001	0.001	0.001	30438.1	0.001	0.001	0.001	31490	0.001	0.001	34666.1	0.001	33366.9	44741.9	0.001	0.001	0.001	0.001	0.001	0.001	60265.9	0.001	0.001
AWSVAR (Tryptic Peptide)	C31 H48 N10 O8	(M+Na)+	688.366		0.227	0.001	42.005	0.127	250.95	0.77	711.355	0.0011	0.001	0.001	0.001	0.001	0.001	0.001	0.001	0.001	0.001	0.001	0.001	0.001	0.001	82440	0.001	68605	0.001	0.001	0.001	0.001	0.001	0.001	0.001	0.001	0.001	214744	0.001	0.001	0.001	0.001	0.001	0.001	0.001	112715	0.001	0.001	0.001
Benzo(g,h,i)perylene	C22 H12	(M+Na)+	276.094		0.796	0.006	27.563	0.059	168.2	0.36	299.085	0.0004	38381.2	71611.5	37948.3	51317.8	0.001	31352.8	0.001	0.001	43231.5	0.001	32670.4	36196.8	45573	0.001	33450.5	34818.1	52474.8	0.001	0.001	0.001	37930.9	26643.5	35115.9	44718.8	55627.3	35923.9	43972.6	45291.1	0.001	0.001	0.001	0.001	0.001	0.001	18571.5	0.001	0.001
beta-Pseudouridine	C9 H12 N2 O6	(M-H)-	244.07		0.985	0.012	26.073	0.013	148.56	0.08	243.062	0.0002	0.001	128404	126616	70405.9	0.001	0.001	0.001	141820	0.001	142845	0.001	100796	73010.7	85079	137713	0.001	122511	83876.9	112549	105320	116607	78568.1	120819	90463.2	115291	116249	0.001	0.001	0.001	0.001	0.001	0.001	0.001	0.001	0.001	0.001	0.001
Bishomo-gamma-linolenic Acid (20:3)	C20 H34 O2	(M-H)-	306.256	182	0.266	0.005	32.115	0.053	181.45	0.3	305.248	0.0005	0.001	0.001	0.001	0.001	0.001	0.001	0.001	0.001	0.001	0.001	0.001	0.001	18030.2	0.001	0.001	0.001	0.001	0.001	0.001	0.001	15841.3	0.001	0.001	0.001	0.001	0.001	0.001	0.001	0.001	0.001	0.001	0.001	0.001	0.001	0.001	40839.4	0.001
Camphene	C10 H16	(M+Na)+	136.125	132.2	0.234	0.002	21.009	0.057	132.44	0.36	159.117	0.0003	0.001	41314.5	0.001	34515.9	24232.1	0.001	0.001	0.001	0.001	26908.8	0.001	0.001	0.001	0.001	0.001	0.001	0.001	0.001	36290.7	0.001	0.001	0.001	31333.2	0.001	0.001	0.001	0.001	0.001	0.001	0.001	0.001	0.001	0.001	36384.4	0.001	38398.3	33967.5
Camphor	C10 H16 O	(M+Na)+	152.12		0.233	0.004	22.535	0.09	141.24	0.57	175.112	0.0001	0.001	0.001	0.001	0.001	0.001	0.001	0.001	0.001	0.001	0.001	0.001	0.001	0.001	0.001	0.001	0.001	0.001	0.001	0.001	0.001	0.001	0.001	0.001	0.001	4964.97	0.001	0.001	0.001	0.001	0.001	0.001	0.001	0.001	0.001	0.001	0.001	0.001
Carnitine (18:1/delta9-cis)	C25 H47 N O4	(M+H)+	425.351	217.3	0.75	0.006	35.771	0.074	216.09	0.45	426.358	0.0004	0.001	0.001	0.001	0.001	0.001	0.001	0.001	0.001	0.001	0.001	0.001	0.001	0.001	0.001	0.001	0.001	0.001	0.001	0.001	0.001	0.001	0.001	0.001	0.001	0.001	0.001	0.001	0.001	0.001	0.001	0.001	0.001	0.001	0.001	0.001	0.001	70076.1
Carnosine	C9 H14 N4 O3	(M-H)-	226.107	153.1	2.934	0.004	26.625	0.016	152.37	0.09	225.1	0.0004	72350.6	43872.3	0.001	0.001	59133.9	0.001	0.001	50602.4	0.001	0.001	54104.7	74698	0.001	0.001	51298.2	0.001	0.001	63764	52186.7	0.001	60655.9	69107.1	0.001	0.001	61888.4	47103.4	59801.5	63458.6	0.001	0.001	0.001	0.001	47193.6	0.001	51049.1	0.001	0.001
Cer (d18:1/17:0)	C35 H69 N O3	(M-H)-	551.528		0.234	0.002	44.775	0.031	248.87	0.17	550.522	0.0006	0.001	0.001	0.001	0.001	0.001	0.001	0.001	0.001	0.001	0.001	0.001	0.001	0.001	0.001	0.001	0.001	0.001	0.001	0.001	0.001	0.001	0.001	0.001	0.001	0.001	0.001	0.001	0.001	0.001	0.001	0.001	0.001	0.001	0.001	0.001	0.001	0.001
Chenodeoxycholic Acid 3-Sulfate	C24 H40 O7 S	(M+H)+	472.25		0.228	0.001	35.925	0.172	216.37	1.05	473.253	0.0005	0.001	0.001	0.001	0.001	0.001	0.001	0.001	97492.1	0.001	0.001	0.001	0.001	0.001	0.001	0.001	67196.6	54193.4	0.001	0.001	72455.1	0.001	0.001	0.001	0.001	0.001	125708	0.001	0.001	0.001	0.001	0.001	0.001	0.001	0.001	0.001	0.001	0.001
Cholate	C24 H40 O5	(M+Na)+	408.288	197.7	0.391	0.001	32.836	0.113	198.12	0.69	431.277	0.0011	0.001	0.001	0.001	0.001	0.001	0.001	0.001	0.001	0.001	0.001	0.001	0.001	0.001	0.001	0.001	0.001	0.001	0.001	0.001	0.001	0.001	0.001	0.001	0.001	0.001	0.001	0.001	0.001	0.001	0.001	0.001	0.001	22270.7	0.001	0.001	0.001	0.001
Cinnamic Acid	C9 H8 O2	(M-H)-	148.052		1.683	0.01	23.981	0.018	141.03	0.11	147.046	0.0002	80168.1	0.001	0.001	49708.3	0.001	138859	0.001	0.001	0.001	0.001	82092.9	78347.2	73172.7	0.001	56040	0.001	0.001	0.001	0.001	0.001	70019.9	92881.4	0.001	0.001	0.001	51784.6	0.001	91545.9	0.001	0.001	0.001	0.001	0.001	0.001	61201.3	0.001	0.001
cis-Gondoic Acid	C20 H38 O2	(M-H)-	310.287	184.1	0.267	0.005	32.561	0.038	183.89	0.21	309.28	0.0005	0.001	0.001	0.001	0.001	0.001	0.001	0.001	0.001	0.001	0.001	0.001	0.001	0.001	0.001	0.001	0.001	0.001	0.001	0.001	0.001	0.001	0.001	0.001	0.001	0.001	0.001	0.001	0.001	0.001	0.001	0.001	0.001	0.001	0.001	0.001	39102.3	0.001
Citrate	C6 H8 O7	(M-H)-	192.027		2.603	0.095	23.384	0.01	134.92	0.06	191.02	0.0001	0.001	0.001	0.001	106250	76155.9	0.001	0.001	0.001	0.001	0.001	110443	0.001	0.001	280521	0.001	0.001	0.001	0.001	0.001	0.001	0.001	0.001	0.001	0.001	0.001	0.001	0.001	0.001	0.001	0.001	0.001	0.001	63873.2	276542	0.001	0.001	0.001
Citrulline	C6 H13 N3 O3	(M+Na)+	175.096		0.72	0.009	22.774	0.043	141.61	0.27	198.087	0.0001	2741969	712352	1397665	1662466	2137696	3363816	1586072	1200564	1480064	1210916	2450099	1402992	1718585	1494961	1125672	1930080	704534	1683582	1199691	1297890	1425535	1851774	1183245	1028762	858070	750374	2263577	1415669	0.001	0.001	0.001	0.001	0.001	0.001	0.001	0.001	0.001
Cortexolone	C21 H30 O4	(M+Na)+	346.214		0.23	0.003	32.073	0.136	194.46	0.83	369.202	0.0015	0.001	127094	0.001	0.001	0.001	0.001	0.001	128920	41722.7	140439	0.001	0.001	0.001	0.001	0.001	0.001	0.001	0.001	0.001	0.001	0.001	0.001	0.001	0.001	0.001	121178	0.001	0.001	0.001	0.001	0.001	0.001	0.001	0.001	0.001	0.001	0.001
Cortisol-21-acetate	C23 H32 O6	(M+H)+	404.22		0.23	0.001	31.995	0.072	193.38	0.44	405.227	0.0004	29258.5	0.001	95865.6	89658.3	68242.6	0.001	0.001	0.001	0.001	103153	0.001	0.001	86077.5	75016.4	0.001	0.001	0.001	80026.5	0.001	0.001	92436.1	0.001	70121.7	68356.1	92151.7	0.001	78127.2	0.001	0.001	0.001	0.001	0.001	0.001	84282.9	0.001	106517	0.001
Creatine	C4 H9 N3 O2	(M-H)-	131.07		0.393	0.001	25.626	0.018	152.39	0.11	130.061	0.0001	0.001	0.001	0.001	0.001	0.001	0.001	0.001	0.001	0.001	0.001	0.001	0.001	16703.5	0.001	0.001	0.001	0.001	0.001	0.001	0.001	0.001	0.001	0.001	0.001	0.001	0.001	0.001	0.001	0.001	0.001	0.001	0.001	0.001	0.001	0.001	0.001	0.001
Creatinine	C4 H7 N3 O	(M+H)+	113.059	123.3	0.846	0.007	18.979	0.047	122.91	0.31	114.066	0.0001	94511.3	61504.9	0.001	0.001	112148	0.001	0.001	0.001	0.001	0.001	0.001	0.001	97587	0.001	0.001	0.001	0.001	0.001	0.001	0.001	0.001	0.001	0.001	0.001	0.001	0.001	0.001	128922	0.001	0.001	0.001	0.001	0.001	0.001	0.001	0.001	0.001
Cs(NaI)7 or Na(CsI)(NaI)6	Cs I7 Na7				2.499	0.004	35.945	0.082	212.78	0.49	1205.15	0.002	8511.91	0.001	0.001	0.001	11723	0.001	14332.1	0.001	15789.1	0.001	13549.4	0.001	0.001	41736.3	0.001	0.001	9302.77	0.001	0.001	14215.2	0.001	0.001	9537.77	34688.4	0.001	6316.43	11811.4	0.001	0.001	0.001	0.001	0.001	14056.8	50309.8	0.001	0.001	0.001
CTCB405	C18 H19 Cl2 N3 O	(M+H)+	363.091		0.678	0.005	31.365	0.072	190.22	0.44	364.099	0.0004	0.001	0.001	0.001	0.001	19390030	2627452	17963540	31868780	24286080	29604880	1048394	26919270	27282020	27318380	30834490	23386230	31706960	22024730	25819500	24458290	27059700	22610390	30337540	30119030	28052830	29576020	17043430	35940660	0.001	0.001	0.001	0.001	0.001	0.001	0.001	0.001	11716360
Cyclic-GMP	C10 H12 N5 O7 P	(M-H)-	345.047		1.085	0.062	33.439	0.012	188.11	0.07	344.038	0.0004	0.001	0.001	54933	0.001	0.001	0.001	0.001	51281.8	47041.8	0.001	178530	0.001	0.001	0.001	0.001	0.001	51120.1	0.001	52214.2	49673.1	0.001	0.001	55276.1	74244.6	40297.4	55397	0.001	39180.9	0.001	0.001	0.001	0.001	0.001	0.001	0.001	0.001	49334.3
Cytidine	C9 H13 N3 O5	(M-H)-	243.085		2.693	0.004	31.525	0.018	180.03	0.11	242.08	0.0002	0.001	0.001	0.001	0.001	0.001	0.001	0.001	0.001	0.001	0.001	0.001	0.001	0.001	0.001	0.001	0.001	0.001	0.001	0.001	0.001	0.001	0.001	0.001	0.001	0.001	0.001	0.001	0.001	0.001	0.001	0.001	0.001	0.001	0.001	0.001	0.001	0.001
D-(-)-Arabinose	C5 H10 O5	(M+H)+	150.053		0.571	0.001	20.608	0.053	130.39	0.34	151.063	0.0002	0.001	0.001	0.001	0.001	0.001	0.001	0.001	20216.4	0.001	0.001	58318.4	0.001	0.001	0.001	0.001	0.001	0.001	0.001	0.001	0.001	0.001	0.001	0.001	0.001	0.001	0.001	0.001	0.001	0.001	0.001	0.001	0.001	0.001	0.001	0.001	0.001	0.001
D-(-)-Tartartic Acid	C4 H6 O6	(M-H)-	150.016		0.231	0.002	22.608	0.025	132.71	0.15	149.01	0.0006	0.001	64046.5	90433.3	0.001	0.001	0.001	58202.8	92889.2	0.001	96102.1	0.001	83783.3	58694.6	0.001	0.001	36568	0.001	0.001	134198	29012.5	85391.2	0.001	25766.8	0.001	86068.7	0.001	0.001	70861.1	0.001	0.001	0.001	0.001	0.001	0.001	0.001	102370	47353.2
D-(+)-Raffinose	C18 H32 O16	(M+Na)+	504.169	208.2	2.784	0.003	34.739	0.067	208.56	0.41	527.158	0.0006	0.001	0.001	0.001	0.001	0.001	0.001	0.001	0.001	0.001	0.001	0.001	0.001	31320.4	0.001	0.001	38983.2	0.001	30540.1	20135.9	0.001	0.001	0.001	24912	0.001	0.001	0.001	53678.7	38567.1	0.001	0.001	0.001	0.001	0.001	0.001	0.001	0.001	0.001
D-(+)-Trehalose	C12 H22 O11	(M+Na)+	342.116	176.1	2.398	0.053	29.055	0.101	176.04	0.62	365.105	0.0003	0.001	0.001	0.001	0.001	0.001	41593.3	0.001	0.001	54203.3	0.001	0.001	0.001	20829.6	0.001	0.001	0.001	0.001	0.001	0.001	0.001	0.001	0.001	28459.1	0.001	0.001	0.001	0.001	0.001	0.001	0.001	0.001	0.001	0.001	0.001	0.001	0.001	0.001
d7-LysoPE (18:1)	C23 H39 D7 N O7 P	(M+H)+	486.345		0.233	0.001	36.74	0.019	221.15	0.12	487.356	0.0017	0.001	0.001	0.001	0.001	0.001	0.001	0.001	0.001	0.001	0.001	0.001	0.001	0.001	0.001	0.001	0.001	8181.73	0.001	0.001	0.001	0.001	0.001	0.001	0.001	0.001	0.001	0.001	0.001	0.001	0.001	0.001	0.001	0.001	0.001	0.001	0.001	0.001
d7-PA (15:0-18:1)	C36 H61 D7 Na O8 P	(M+H)+	689.499	266.8	0.747	0.009	44.712	0.124	267.41	0.75	690.506	0.0001	0.001	0.001	0.001	0.001	0.001	0.001	0.001	0.001	0.001	0.001	0.001	0.001	0.001	0.001	0.001	0.001	0.001	0.001	0.001	0.001	0.001	0.001	0.001	0.001	0.001	0.001	0.001	0.001	0.001	0.001	0.001	0.001	0.001	0.001	0.001	0.001	0.001
Delphinidin	C15 H11 O7	(M+Na)+	303.05		1.706	0.008	28.79	0.012	175.16	0.08	326.042	0.0007	0.001	0.001	0.001	0.001	0.001	0.001	0.001	0.001	0.001	0.001	0.001	0.001	0.001	0.001	0.001	0.001	0.001	0.001	0.001	0.001	0.001	0.001	0.001	100012	0.001	0.001	0.001	0.001	0.001	0.001	0.001	0.001	0.001	187240	0.001	0.001	0.001
Deoxycarnitine	C7 H15 N O2	(M+H)+	145.11	129.7	2.074	0	20.387	0.018	129.3	0.12	146.118	0.0002	0.001	0.001	0.001	0.001	0.001	0.001	0.001	0.001	0.001	0.001	0.001	0.001	0.001	0.001	0.001	0.001	0.001	0.001	0.001	0.001	0.001	0.001	0.001	0.001	0.001	0.001	0.001	0.001	0.001	0.001	0.001	0.001	0.001	0.001	0.001	45982.1	0.001
Deoxycholate	C24 H40 O4	(M+Na)+	392.293		2.013	0.005	34.059	0.071	205.82	0.43	415.282	0.0007	0.001	0.001	0.001	0.001	0.001	0.001	0.001	0.001	0.001	0.001	0.001	0.001	0.001	0.001	0.001	0.001	0.001	0.001	0.001	0.001	0.001	19370	0.001	0.001	0.001	0.001	18844.5	0.001	0.001	0.001	0.001	0.001	0.001	0.001	0.001	0.001	0.001
D-Gluconate	C6 H12 O7	(M-H)-	196.058	132.6	2.676	0.011	23.092	0.004	133.03	0.02	195.051	0.0002	0.001	0.001	0.001	0.001	0.001	0.001	0.001	0.001	0.001	0.001	0.001	0.001	0.001	0.001	0.001	0.001	0.001	0.001	0.001	0.001	0.001	0.001	0.001	0.001	0.001	0.001	0.001	0.001	0.001	0.001	0.001	0.001	0.001	103160	0.001	0.001	0.001
D-Glucose-6-phosphate	C6 H13 O9 P	(M-H)-	260.03	146.7	2.944	0.014	25.899	0.021	147.09	0.12	259.023	0.0001	0.001	0.001	0.001	0.001	0.001	0.001	0.001	0.001	0.001	0.001	0.001	0.001	0.001	0.001	0.001	0.001	0.001	0.001	0.001	0.001	0.001	0.001	0.001	0.001	0.001	0.001	0.001	0.001	0.001	0.001	0.001	0.001	0.001	0.001	0.001	0.001	0.001
Docosahexaenoic Acid	C22 H32 O2	(M-H)-	328.24		0.266	0.019	32.74	0.033	184.49	0.19	327.233	0.0005	0.001	0.001	0.001	0.001	0.001	0.001	0.001	0.001	0.001	0.001	0.001	0.001	0.001	0.001	0.001	0.001	0.001	0.001	12276.7	0.001	0.001	0.001	0.001	0.001	0.001	0.001	0.001	0.001	0.001	0.001	0.001	0.001	0.001	146634	0.001	0.001	224532
D-Sedoheptulose	C7 H14 O7	(M+Na)+	210.074		1.405	0.011	23.918	0.043	147.44	0.27	233.063	0.0002	0.001	0.001	0.001	0.001	0.001	0.001	0.001	0.001	0.001	0.001	0.001	0.001	49920.2	31784	0.001	0.001	0.001	0.001	0.001	54445.2	0.001	0.001	40060	87494.8	0.001	0.001	0.001	0.001	0.001	0.001	0.001	0.001	0.001	0.001	0.001	0.001	0.001
D-Tryptophan	C11 H12 N2 O2	(M-H)-	204.09	151.7	1.875	0.011	26.382	0.018	151.86	0.1	203.083	0.0002	0.001	0.001	0.001	0.001	47866.4	73644.9	34698	0.001	0.001	0.001	53137.7	32744.4	0.001	0.001	0.001	0.001	0.001	0.001	0.001	0.001	23166.4	38545.2	0.001	0.001	26812.4	0.001	43960.2	30540.8	0.001	0.001	0.001	0.001	0.001	0.001	0.001	0.001	0.001
Eicosadienoic Acid (20:2)	C20 H36 O2	(M+H)+	308.272		0.231	0.001	31.04	0.078	189.41	0.48	309.279	0.0003	0.001	0.001	0.001	0.001	0.001	0.001	44076.1	62409.8	0.001	0.001	0.001	0.001	63003.1	0.001	84746.5	0.001	0.001	38026.9	0.001	0.001	74502.6	55632.3	0.001	0.001	96639.8	0.001	0.001	93895.1	0.001	0.001	0.001	0.001	0.001	0.001	0.001	83208.9	99538.2
Eicosanoic Acid (20:0)	C20 H40 O2	(M-H)-	312.303	185.9	0.248	0.008	32.91	0.041	185.84	0.23	311.295	0.0003	0.001	0.001	0.001	0.001	0.001	0.001	0.001	0.001	0.001	0.001	0.001	0.001	0.001	0.001	0.001	0.001	0.001	0.001	0.001	0.001	0.001	0.001	0.001	0.001	0.001	0.001	0.001	0.001	0.001	0.001	0.001	0.001	0.001	0.001	50609.3	131988	0.001
Elaidate	C18 H34 O2	(M-H)-	282.256	175.9	0.433	0.15	31.056	0.013	176.04	0.07	281.249	0.0002	422480	169190	691965	167061	661584	315587	155207	637062	157201	143668	160215	712592	171368	422379	773983	554458	173442	507504	790012	153358	716690	688032	173630	175471	760687	833164	806125	858745	0.001	0.001	0.001	0.001	645761	189733	1182296	194194	275258
Epinephrine	C9 H13 N O3	(M+H)+	183.089		0.618	0.015	22.285	0.078	139.17	0.5	184.098	0.0002	54361.6	0.001	0.001	0.001	0.001	0.001	0.001	0.001	0.001	0.001	72121.9	0.001	0.001	0.001	0.001	0.001	0.001	0.001	0.001	0.001	0.001	0.001	0.001	0.001	0.001	0.001	0.001	0.001	0.001	0.001	0.001	0.001	0.001	0.001	0.001	0.001	0.001
Fluometuron	C10 H11 F3 N2 O	(M+H)+	232.082		2.4	0.004	25.299	0.043	156.07	0.27	233.088	0.0003	0.001	46479.4	0.001	54214.1	97617.8	86297.6	0.001	0.001	76503.9	61779.4	80025.5	59112.5	0.001	0.001	0.001	0.001	0.001	0.001	0.001	0.001	72275.6	68021	0.001	0.001	0.001	0.001	0.001	0.001	0.001	0.001	0.001	0.001	0.001	0.001	107811	95345.5	76477.7
Formononetin	C16 H12 O4	(M-H)-	268.074		1.459	0.012	27.127	0.009	153.92	0.05	267.066	0.0004	0.001	0.001	143610	0.001	0.001	157042	0.001	111956	0.001	122937	0.001	117406	0.001	0.001	0.001	0.001	0.001	0.001	138213	0.001	170468	78923.8	0.001	0.001	0.001	0.001	0.001	151391	0.001	0.001	0.001	0.001	0.001	0.001	155830	0.001	0.001
GlcCer 42:03 OH	C48 H89 N O9	(M+Na)+	823.654		0.236	0.002	49.756	0.209	296.73	1.25	846.649	0.0013	0.001	0.001	30527.3	0.001	0.001	0.001	0.001	0.001	0.001	0.001	0.001	34064.7	0.001	0.001	0.001	0.001	0.001	0.001	18920.3	0.001	3734.39	0.001	0.001	0.001	0.001	34933.1	0.001	0.001	0.001	0.001	0.001	0.001	0.001	0.001	0.001	0.001	0.001
Glutamine	C5 H10 N2 O3	(M-H)-	146.069	127.7	2.615	0.011	21.715	0.008	127.67	0.05	145.062	0.0002	1616044	1618754	1376932	1148694	1390489	1962780	1214458	1461444	1168001	1584207	1470836	1685385	1523466	1153582	1586308	1727013	1135785	1576941	1491357	1242532	1505176	1375246	1139574	842358	1598740	1333139	1817671	1720072	0.001	0.001	0.001	0.001	3051515	1862288	3663399	2776082	2102456
Glycochenodeoxycholate	C26 H43 N O5	(M+Na)+	449.314	203.8	0.887	0.011	33.825	0.082	203.61	0.5	472.304	0.0009	0.001	0.001	0.001	0.001	0.001	20590.6	0.001	0.001	0.001	15807.4	0.001	0.001	13767.9	0.001	0.001	0.001	0.001	0.001	0.001	0.001	0.001	0.001	16443.3	0.001	0.001	0.001	0.001	0.001	0.001	0.001	0.001	0.001	0.001	0.001	16925.7	0.001	0.001
GNPTVEVELTTEK (Tryptic Peptide)	C60 H101 N15 O24	(M+H)+	1415.71		2.227	0.005	38.601	0.091	228.27	0.54	1416.73	0.0008	362694	310715	371326	339544	371259	402519	320872	328313	328996	335688	334486	353324	352452	264790	344705	379236	306460	335552	371909	326469	377814	343873	298414	242143	349396	341204	373626	385457	0.001	0.001	0.001	0.001	394850	292527	422658	405408	350304
Guanine	C5 H5 N5 O	(M+H)+	151.049		1.092	0.009	20.506	0.038	129.66	0.24	152.057	0.0002	164960	0.001	106753	80836.6	0.001	0.001	0.001	0.001	0.001	0.001	0.001	0.001	0.001	0.001	0.001	0.001	0.001	0.001	0.001	0.001	0.001	0.001	0.001	0.001	0.001	0.001	0.001	0.001	0.001	0.001	0.001	0.001	701820	556407	1104473	544816	0.001
Hesperetin	C16 H14 O6	(M-H)-	302.079	177.9	0.444	0.003	31.293	0.028	176.87	0.16	301.07	0.0005	57111.1	0.001	0.001	17523.6	32491.3	80560.7	0.001	0.001	0.001	0.001	33622	33141.9	20964.2	0.001	19591.4	40090.9	0.001	0.001	0.001	0.001	29278.8	25543.6	0.001	0.001	0.001	0.001	0.001	26856.3	0.001	0.001	0.001	0.001	0.001	0.001	0.001	0.001	0.001
Hippurate	C9 H9 N O3	(M-H)-	179.058	142.4	1.109	0.009	24.613	0.014	142.76	0.08	178.051	0.0002	245554	244047	0.001	0.001	0.001	0.001	0.001	0.001	0.001	0.001	0.001	0.001	0.001	0.001	207079	0.001	0.001	0.001	0.001	0.001	0.001	0.001	0.001	0.001	247813	0.001	0.001	283952	0.001	0.001	0.001	0.001	656877	377815	1015359	579791	427819
Homoserine	C4 H9 N O3	(M-H)-	119.058	120.8	2.518	0.004	20.173	0.014	120.65	0.09	118.052	0.0002	82706.4	0.001	0.001	0.001	0.001	0.001	0.001	66942.3	0.001	0.001	0.001	0.001	0.001	0.001	66415.1	0.001	0.001	0.001	0.001	0.001	0.001	0.001	0.001	0.001	0.001	0.001	0.001	0.001	0.001	0.001	0.001	0.001	0.001	0.001	0.001	0.001	0.001
Hypoxanthine	C5 H4 N4 O	(M+H)+	136.038		0.595	0.007	19.912	0.038	126.91	0.24	137.046	0.0002	51937340	20757540	31908420	34498290	47270240	57188760	36865240	30671010	31196730	29504810	51731850	33873410	34269230	34366800	26936030	38806360	22751160	37969420	31590860	30550500	33847400	36264490	29372970	27888430	23234240	27755150	43137520	34301540	0.001	0.001	0.001	0.001	18821120	10864910	19123320	6958048	5410588
Indole-3-acetate	C10 H9 N O2	(M+H)+	175.063		0.649	0.015	22.3	0.045	139.69	0.28	176.071	0.0005	81358	0.001	0.001	0.001	0.001	98827.6	42089.7	0.001	0.001	0.001	98828.9	0.001	0.001	55390.2	0.001	0.001	0.001	58462.7	0.001	0.001	0.001	42711	0.001	0.001	0.001	0.001	0.001	0.001	0.001	0.001	0.001	0.001	2363499	1178480	2203448	620781	352554
Indoleacetaldehyde	C10 H9 N O	(M+H)+	159.068	132.4	1.717	0.004	20.933	0.041	131.89	0.26	160.075	0.0002	635690	379744	301226	452373	695683	746928	470472	344124	441423	235449	454008	348320	613095	242625	192964	598746	285735	304299	276644	414232	373253	533528	402088	273022	337207	282372	658676	397296	0.001	0.001	0.001	0.001	496453	127324	395668	194030	200383
Inosine	C10 H12 N4 O5	(M+Na)+	268.081	172.1	0.957	0.011	27.913	0.059	170.56	0.37	291.07	0.0001	0.001	0.001	0.001	0.001	0.001	0.001	0.001	0.001	0.001	0.001	0.001	0.001	0.001	0.001	0.001	0.001	0.001	0.001	0.001	0.001	0.001	0.001	0.001	0.001	0.001	0.001	0.001	0.001	0.001	0.001	0.001	0.001	1399274	1028386	1263926	1175485	1116187
Isocitrate	C6 H8 O7	(M-H)-	192.027	127.3	2.567	0.039	22.125	0.005	127.55	0.03	191.02	0.0002	472211	536118	372470	528821	525785	547424	470555	558800	527900	0.001	571360	674784	500943	380471	0.001	483078	544689	593979	278739	432143	250327	516775	495062	113612	629979	541337	509934	589783	0.001	0.001	0.001	0.001	424648	318374	0.001	192899	397664
L-(+)-Lactic Acid	C3 H6 O3	(M-H)-	90.0317		1.416	0.023	27.335	0.011	169.19	0.07	89.0246	0.0001	2321188	497599	658495	1337760	1636514	3095181	794187	624521	1132601	877036	1738001	1447913	1536643	779020	830821	1695920	352956	1373267	588898	584038	1012122	1456743	794031	466360	1196080	467911	1587592	1343579	0.001	0.001	0.001	0.001	1030645	262242	826326	197357	192746
L-Arginine	C6 H14 N4 O2	(M+H)+	174.112		2.913	0.032	21.757	0.041	136.28	0.26	175.119	0.0002	1347899	1175006	419074	1386879	869502	1594931	975402	717472	1144158	1092192	935603	1057851	1488213	488376	1163915	1137806	873052	1278854	672322	0.001	595356	1316529	1219367	576186	1030893	522415	572362	824284	0.001	0.001	0.001	0.001	1077177	400065	729715	1351205	1603450
Lauric Acid (12:0)	C12 H24 O2	(M-H)-	200.178	154.2	0.324	0.008	26.851	0.023	154.78	0.14	199.171	0.0003	0.001	42265.3	0.001	0.001	0.001	0.001	0.001	0.001	26515.7	0.001	0.001	0.001	0.001	0.001	0.001	0.001	37382	0.001	0.001	0.001	37374.8	0.001	0.001	0.001	0.001	0.001	41499.8	0.001	0.001	0.001	0.001	0.001	0.001	0.001	25862.5	0.001	0.001
L-Carnitine	C7 H15 N O3	(M+H)+	161.105	132.9	2.282	0.004	21.103	0.039	132.86	0.25	162.112	0.0001	1315926	1175875	1091453	1233742	1576117	1433354	1486102	1301275	1555465	1301105	1505931	1292400	1653870	1541121	1335759	1504650	1126425	1156250	947406	1146669	1168764	1275280	1273867	1216580	965382	901289	1157128	1091189	0.001	0.001	0.001	0.001	6397671	4939973	6034361	5085522	5871726
L-Cystine	C6 H12 N2 O4 S2	(M-H)-	240.024	143.3	2.811	0.145	25.166	0.008	143.45	0.05	239.017	0.0001	0.001	0.001	0.001	0.001	0.001	0.001	0.001	0.001	0.001	0.001	0.001	0.001	0.001	0.001	0.001	0.001	0.001	0.001	0.001	0.001	0.001	0.001	0.001	0.001	0.001	0.001	0.001	0.001	0.001	0.001	0.001	0.001	0.001	0.001	0.001	0.001	0.001
LEYK (Tryptic Peptide)	C26 H41 N5 O8	(M+Na)+	551.295		0.25	0.002	37.736	0.092	226.26	0.56	574.286	0.0004	0.001	359354	303357	326638	0.001	0.001	0.001	261512	214695	378170	0.001	330757	259970	180078	323720	116832	441907	185466	345919	305416	271434	234957	324823	302790	410300	482313	0.001	0.001	0.001	0.001	0.001	0.001	0.001	222096	0.001	389534	462761
L-Histidine	C6 H9 N3 O2	(M-H)-	155.07	128.9	2.874	0.093	22.011	0.01	128.82	0.06	154.062	0.0002	0.001	88435	152490	0.001	0.001	139876	0.001	105169	97564.6	0.001	0.001	129146	0.001	0.001	149350	65551.6	137270	166307	0.001	0.001	0.001	204317	72015.4	0.001	0.001	126943	0.001	176260	0.001	0.001	0.001	0.001	0.001	0.001	150275	150511	98021.5
Linalool	C10 H18 O	(M+Na)+	154.136		0.231	0.001	22.032	0.051	137.93	0.32	177.127	0.0002	0.001	0.001	92258.1	91717.5	0.001	0.001	0.001	92897.2	84761.4	0.001	0.001	101037	106079	73654.4	0.001	0.001	94596.9	0.001	0.001	0.001	97039.9	89123.9	97609.7	82421.1	74036.1	96394.7	55577.4	92708.8	0.001	0.001	0.001	0.001	0.001	0.001	0.001	97147.1	0.001
Linoleic Acid (18:2)	C18 H32 O2	(M-H)-	280.24	174.6	0.271	0.006	30.76	0.026	174.4	0.15	279.233	0.0003	0.001	64244.4	62130.5	71278.6	85777.4	0.001	0.001	0.001	83813.5	0.001	0.001	115716	119426	45913	0.001	0.001	100673	70620.4	116743	117567	110876	98185.8	99982.8	0.001	110984	90091	0.001	101813	0.001	0.001	0.001	0.001	180593	0.001	322571	0.001	0.001
Lipoxin A4	C20 H32 O5	(M+H)+	352.225		0.252	0.001	30.557	0.056	185.47	0.35	353.23	0.0007	0.001	0.001	0.001	0.001	0.001	0.001	0.001	0.001	0.001	0.001	0.001	0.001	0.001	0.001	0.001	0.001	0.001	0.001	0.001	0.001	0.001	0.001	0.001	0.001	0.001	0.001	0.001	0.001	0.001	0.001	0.001	0.001	34508.2	0.001	0.001	0.001	0.001
L-Isoleucine	C6 H13 N O2	(M-H)-	131.095	130.6	1.719	0.013	22.009	0.009	130.62	0.06	130.087	0.0004	1591446	525030	746886	1029634	1290438	2025842	798429	798290	975274	789646	1247907	1055275	1037278	814290	760673	1162100	648613	995955	802295	869420	901799	1174705	863668	679352	1009094	746862	1317443	1159849	0.001	0.001	0.001	0.001	770745	444367	775258	500875	403298
Lithocholyltaurine	C26 H45 N O5 S	(M+Na)+	483.302	213.3	0.23	0.001	35.406	0.077	212.82	0.47	506.295	0.0002	117905	725080	522992	667017	241062	0.001	449494	572292	512838	647651	0.001	594904	644603	420976	0.001	502732	741629	481156	728546	591109	693992	552106	623576	506872	687481	813632	386355	701387	0.001	0.001	0.001	0.001	0.001	638484	0.001	742395	829707
L-Phenylalanine	C9 H11 N O2	(M-H)-	165.079	140.1	1.685	0.012	24	0.011	139.96	0.06	164.072	0.0002	511570	274424	310277	408214	579357	790638	417019	424241	390190	417497	488309	492261	488973	397476	393709	504111	329972	525766	373511	397606	405546	525021	400154	342036	424679	381949	541603	491669	0.001	0.001	0.001	0.001	348501	229093	375253	279375	241354
L-Tyrosine	C9 H11 N O3	(M-H)-	181.074	144.5	2.1	0.01	24.913	0.009	144.41	0.05	180.067	0.0002	521284	299736	402623	432435	476074	621717	402280	415449	432134	425022	488275	498047	487670	369032	404304	438806	323033	464032	407236	390704	472263	453657	384756	334703	490393	427402	507117	530571	0.001	0.001	0.001	0.001	269726	0.001	271427	202071	169142
L-Valine	C5 H11 N O2	(M+H)+	117.079	120.8	2.617	0.021	18.713	0.017	120.75	0.11	118.086	0.0003	0.001	0.001	0.001	0.001	0.001	165940	0.001	234058	0.001	0.001	0.001	0.001	0.001	0.001	0.001	361972	0.001	0.001	0.001	0.001	0.001	0.001	0.001	0.001	154294	187285	0.001	0.001	0.001	0.001	0.001	0.001	0.001	0.001	0.001	0.001	0.001
LVTDLTK (Tryptic Peptide)	C35 H64 N8 O12	(M+H)+	788.464		0.243	0.002	44.643	0.394	266.33	2.37	789.466	0.0014	0.001	0.001	0.001	0.001	0.001	0.001	0.001	0.001	0.001	0.001	0.001	0.001	0.001	0.001	0.001	0.001	0.001	0.001	0.001	0.001	0.001	0.001	0.001	0.001	0.001	0.001	0.001	0.001	0.001	0.001	0.001	0.001	0.001	0.001	0.001	0.001	0.001
LysoPC (14:0/0:0)	C22 H46 N O7 P	(M+H)+	467.301	220.8	1.304	0.004	36.731	0.061	221.33	0.37	468.308	0.0015	0.001	0.001	0.001	0.001	0.001	0.001	0.001	0.001	0.001	0.001	0.001	0.001	0.001	0.001	0.001	0.001	0.001	0.001	0.001	0.001	0.001	0.001	0.001	0.001	0.001	0.001	0.001	0.001	0.001	0.001	0.001	0.001	0.001	0.001	0.001	0.001	0.001
LysoPC (16:0)	C24 H50 N O7 P	(M+H)+	495.332	231.4	1.263	0.006	38.106	0.089	229.33	0.54	496.339	0.0003	0.001	413066	253990	422741	261540	174640	171277	228870	241761	300537	0.001	344213	411449	149319	301864	251930	271768	119240	0.001	0.001	248468	410383	409615	287661	441856	344652	293085	357226	0.001	0.001	0.001	0.001	3683992	11242520	6996093	17782760	17298560
LysoPC (18:0)	C26 H54 N O7 P	(M+H)+	523.364	238.8	1.229	0.006	39.488	0.099	237.38	0.6	524.371	0.0005	410261	1633596	992615	1684545	937612	401975	535920	674897	816032	922211	0.001	983164	1003396	434697	903272	810774	876306	412427	444963	736726	722055	960194	987604	797011	1541488	1112088	1018162	1252304	0.001	0.001	0.001	0.001	7052919	30921230	13728430	51350410	53948380
LysoPC (18:1)	C26 H52 N O7 P	(M+H)+	521.348	233.2	1.234	0.007	38.653	0.088	232.34	0.53	522.355	0.0003	118271	372172	310891	494120	269929	127774	153881	139938	219336	324392	0.001	390299	418060	112099	336107	267724	300651	127399	137472	228810	240358	339185	372085	266010	385837	261408	255635	337598	0.001	0.001	0.001	0.001	1166571	4600804	1951122	6482295	6004495
LysoPC (19:0)	C27 H56 N O7 P	(M+H)+	537.379	240.5	1.216	0.007	40.146	0.109	241.21	0.66	538.386	0.0005	0.001	33185	15750.2	0.001	12464.4	0.001	0.001	11677.6	0.001	0.001	0.001	0.001	0.001	0.001	15470.2	0.001	16471.7	0.001	0.001	0.001	7153.8	0.001	15915.1	10253.8	0.001	10390.6	0.001	0.001	0.001	0.001	0.001	0.001	53507.1	377696	123548	665805	743470
LysoPC (20:0)	C28 H58 N O7 P	(M+H)+	551.395		1.189	0.01	40.515	0.13	243.29	0.78	552.402	0.0004	0.001	72679.3	46979.4	0.001	0.001	0.001	0.001	0.001	0.001	30357.8	0.001	0.001	0.001	0.001	0.001	0.001	0.001	0.001	0.001	0.001	16615.5	0.001	0.001	0.001	31929.2	34038.9	0.001	0.001	0.001	0.001	0.001	0.001	0.001	52896.4	77671.8	438034	393978
LysoPC (P-18:0)	C26 H54 N O6 P	(M+H)+	507.369	235.5	1.13	0.013	38.91	0.104	234.06	0.63	508.376	0.0005	0.001	0.001	0.001	0.001	96080.5	0.001	0.001	0.001	93460.2	0.001	0.001	100769	0.001	0.001	0.001	84378.9	0.001	0.001	0.001	0.001	90262.7	58420.6	0.001	0.001	0.001	92754	0.001	57796	0.001	0.001	0.001	0.001	0.001	0.001	0.001	65744	46279.4
Mannose-6-phosphate	C6 H13 O9 P	(M+Na)+	260.03	156.2	2.971	0.073	25.653	0.107	156.78	0.67	283.02	0.0006	0.001	0.001	0.001	0.001	0.001	0.001	0.001	0.001	0.001	0.001	0.001	0.001	25772.2	0.001	0.001	0.001	0.001	0.001	0.001	22219	0.001	0.001	0.001	0.001	0.001	0.001	0.001	0.001	0.001	0.001	0.001	0.001	0.001	0.001	0.001	0.001	36839.6
Margaric Acid	C17 H34 O2	(M-H)-	270.256	173.1	0.283	0.011	30.515	0.013	173.29	0.07	269.248	0.0002	0.001	0.001	0.001	0.001	0.001	0.001	0.001	0.001	0.001	0.001	0.001	0.001	0.001	0.001	0.001	0.001	0.001	0.001	0.001	0.001	0.001	0.001	0.001	0.001	0.001	0.001	0.001	0.001	0.001	0.001	0.001	0.001	0.001	120918	84876.9	201988	216924
Myoinositol	C6 H12 O6	(M-H)-	180.063	131.5	2.272	0.017	22.867	0.027	132.45	0.16	179.057	0.0002	93677.8	0.001	0.001	0.001	94911.7	0.001	0.001	0.001	0.001	0.001	83448.4	0.001	0.001	0.001	0.001	0.001	0.001	0.001	0.001	0.001	0.001	116302	0.001	0.001	0.001	0.001	0.001	0.001	0.001	0.001	0.001	0.001	0.001	0.001	0.001	0.001	0.001
N,N,N-Trimethyllysine	C9 H20 N2 O2	(M+H)+	188.153	141.8	2.795	0.016	22.751	0.041	141.88	0.26	189.159	0.0001	414125	650031	101304	248500	178549	214008	0.001	230811	287749	742957	168228	211201	368296	192400	670728	737814	223308	387060	288332	0.001	254406	214124	345578	100382	723520	498544	174546	344000	0.001	0.001	0.001	0.001	539376	0.001	580492	608480	400938
N,Nâ€²-Dimethyl-L-arginine	C8 H18 N4 O2	(M+H)+	202.143		2.382	0.036	23.145	0.06	143.73	0.38	203.15	0.0009	0.001	0.001	0.001	0.001	0.001	0.001	0.001	0.001	0.001	24812.6	0.001	0.001	0.001	0.001	0.001	0.001	0.001	0.001	0.001	0.001	0.001	0.001	0.001	0.001	0.001	0.001	0.001	0.001	0.001	0.001	0.001	0.001	0.001	0.001	0.001	0.001	0.001
Na(CsI)5 or Cs(CsI)4(NaI)	Cs5 I5 Na	(M+H)+	1322.04		2.496	0.006	35.767	0.106	211.5	0.63	1323.04	0.0008	0.001	0.001	0.001	0.001	0.001	37468.9	0.001	0.001	0.001	10737.4	0.001	0.001	0.001	0.001	0.001	29147.1	0.001	0.001	0.001	22273.3	0.001	0.001	21333.4	0.001	0.001	0.001	12688	0.001	0.001	0.001	0.001	0.001	0.001	0.001	0.001	0.001	13660.4
N-Acetylneuraminate	C11 H19 N O9	(M-H)-	309.106		1.784	0.018	30.217	0.019	170.56	0.11	308.099	0.0002	252735	0.001	174418	212349	253071	344359	207410	164188	199334	187666	235037	219657	221706	168223	150150	259785	148420	0.001	191022	171617	214168	236558	189066	150750	0.001	0.001	272278	222061	0.001	0.001	0.001	0.001	0.001	0.001	0.001	0.001	42380.1
N-Acetylputrescine	C6 H14 N2 O	(M+H)+	130.111		2.498	0.007	19.671	0.036	125.83	0.23	131.118	0.0002	224295	186470	213647	212315	238956	209108	195140	168164	185238	153228	218318	0.001	0.001	186651	208690	219765	177906	0.001	206334	199547	182137	226257	207256	149046	161006	177943	182278	191692	0.001	0.001	0.001	0.001	0.001	175868	253970	180127	184472
NADPH	C21 H30 N7 O17 P3	(M+H)+	745.091		1.6	0.004	43.53	0.076	259.9	0.46	746.096	0.0015	34536.4	0.001	0.001	0.001	30143.2	0.001	0.001	0.001	0.001	0.001	0.001	0.001	0.001	0.001	0.001	0.001	0.001	0.001	0.001	0.001	8895.5	0.001	0.001	0.001	0.001	0.001	0.001	0.001	0.001	0.001	0.001	0.001	0.001	0.001	0.001	0.001	0.001
N-alpha-Acetyllysine	C8 H16 N2 O3	(M-H)-	188.116		2.452	0.013	24.612	0.011	142.29	0.07	187.109	0.0003	190488	193096	237058	91007.6	229438	233372	192113	320753	191105	303659	161352	291037	231400	173204	309204	180971	169658	214769	215392	199017	361938	201100	268468	334177	413368	273795	208679	312828	0.001	0.001	0.001	0.001	346921	273551	678448	672582	435789
Naphthalene	C10 H8	(M+H)+	128.063	119.2	0.232	0.001	18.743	0.049	119.96	0.32	129.069	0.0003	0.001	91094.5	0.001	84142.7	46735.7	0.001	0.001	0.001	70844.2	0.001	0.001	0.001	0.001	0.001	68175.2	0.001	72112.2	0.001	0.001	0.001	0.001	0.001	0.001	0.001	0.001	0.001	0.001	0.001	0.001	0.001	0.001	0.001	0.001	0.001	0.001	0.001	78457.4
Naringin	C27 H32 O14	(M-H)-	580.179	216.6	2.005	0.011	39.059	0.026	216.62	0.14	579.176	0.0009	0.001	0.001	0.001	0.001	0.001	0.001	0.001	0.001	0.001	0.001	0.001	0.001	0.001	0.001	14083.7	0.001	0.001	0.001	0.001	0.001	0.001	0.001	0.001	0.001	0.001	15672.4	0.001	0.001	0.001	0.001	0.001	0.001	0.001	0.001	16105.3	0.001	0.001
Neomycin B	C23 H46 N6 O13	(M+H)+	614.312	235.9	0.23	0.002	39.496	0.119	236.54	0.72	615.315	0.0007	0.001	0.001	0.001	243468	0.001	0.001	75382.7	0.001	0.001	165687	0.001	192499	0.001	106753	0.001	0.001	216094	118986	0.001	150884	0.001	0.001	172960	0.001	260255	0.001	51915.9	0.001	0.001	0.001	0.001	0.001	0.001	0.001	0.001	229237	242548
N-Glycocholate	C26 H43 N O6	(M+Na)+	465.309	202.5	1.49	0.016	33.567	0.086	201.86	0.52	488.298	0.0004	0.001	0.001	0.001	0.001	0.001	0.001	0.001	0.001	0.001	0.001	0.001	0.001	0.001	0.001	0.001	0.001	0.001	0.001	0.001	0.001	0.001	0.001	0.001	0.001	0.001	0.001	0.001	0.001	0.001	0.001	0.001	0.001	65456.9	33847.2	51633.4	41163.8	45130.3
Nicotinamide	C6 H6 N2 O	(M+H)+	122.048		0.322	0.004	19.46	0.034	125.17	0.22	123.055	0.0002	4875747	1991415	2705502	2850815	2277129	3121319	1789461	1402515	1763919	1532799	2892891	1375545	1900448	2033291	1177865	2202540	1112462	1761831	1323602	1404810	1732001	1876016	0.001	1255391	1453272	1380755	2444561	1896910	0.001	0.001	0.001	0.001	0.001	776860	1322658	0.001	0.001
N-Methylaspartate	C5 H9 N O4	(M-H)-	147.053	124.5	2.712	0.004	21.189	0.017	124.46	0.1	146.046	0.0002	371969	265701	0.001	0.001	322120	408868	0.001	0.001	0.001	0.001	324422	0.001	0.001	0.001	0.001	0.001	0.001	0.001	255771	276605	0.001	0.001	0.001	0.001	289483	293322	388040	286672	0.001	0.001	0.001	0.001	0.001	0.001	0.001	0.001	0.001
Norvaline	C5 H11 N O2	(M+H)+	117.079	120.9	1.513	0.007	18.734	0.032	120.89	0.21	118.086	0.0003	8179754	7003794	7048590	6853522	8019170	9136863	7174077	7113606	7295777	7274733	7639890	7756686	8291739	7128589	7723195	8114193	5819566	7041974	6695290	7158657	7282930	7307302	6531257	7121202	7019588	5595142	7151924	7308768	0.001	0.001	0.001	0.001	22536760	16371930	21848620	18835140	15779540
O-Acetylcarnitine	C9 H17 N O4	(M+H)+	203.116	143.5	1.824	0.004	23.107	0.043	143.45	0.27	204.123	0.0004	1735848	1690840	2058574	1602342	1341880	1350394	1191734	1254900	1219318	1251702	1135734	1121180	1260546	1246707	1288025	1250696	984817	1116442	1055025	862585	1045426	1016264	928204	585576	595497	752020	916856	997460	0.001	0.001	0.001	0.001	23773100	19690070	29484780	27025620	26246710
Oleic Acid (18:1)	C18 H34 O2	(M-H)-	282.256	176.2	0.277	0.012	31.07	0.015	176.12	0.08	281.249	0.0002	0.001	775902	0.001	724850	0.001	0.001	567330	0.001	610242	745596	0.001	0.001	797869	0.001	0.001	0.001	766475	0.001	0.001	623373	0.001	0.001	802097	715050	0.001	0.001	0.001	0.001	0.001	0.001	0.001	0.001	0.001	1777514	0.001	2807478	2716019
omega-3-Arachidonic Acid	C20 H32 O2	(M-H)-	304.24	186.7	0.263	0.021	32.923	0.075	186.11	0.43	303.233	0.0006	0.001	0.001	0.001	0.001	0.001	0.001	0.001	20847.6	0.001	0.001	0.001	32406.6	0.001	0.001	0.001	0.001	0.001	0.001	0.001	20410	0.001	0.001	0.001	0.001	39832.9	41587	0.001	0.001	0.001	0.001	0.001	0.001	0.001	104440	0.001	0.001	45820.7
Oxoproline	C5 H7 N O3	(M-H)-	129.043		1.776	0.019	27.763	0.026	165.49	0.16	128.036	0.0003	1745742	5816508	1349802	1270303	1446362	2141473	957198	956245	832026	940712	1092778	1294315	927018	855565	933599	1248974	820242	1277499	1014194	973525	1371126	1349361	1019400	851594	1318288	928648	1543635	1458560	0.001	0.001	0.001	0.001	279078	187269	311754	198515	149893
PA 35:01	C38 H73 O8 P	(M+H)+	688.504		0.221	0.002	47.559	0.154	284.57	0.93	689.505	0.0017	0.001	0.001	0.001	0.001	0.001	0.001	0.001	0.001	0.001	0.001	0.001	0.001	0.001	0.001	0.001	0.001	0.001	0.001	0.001	0.001	0.001	0.001	0.001	0.001	0.001	0.001	0.001	0.001	0.001	0.001	0.001	0.001	0.001	0.001	0.001	0.001	0.001
Palmitic Acid	C16 H32 O2	(M-H)-	256.24	169	0.286	0.013	29.731	0.011	169.23	0.06	255.234	0.0003	1927383	6124865	6126935	5602341	5640248	0.001	5007833	5462328	4874070	6574794	0.001	6043690	6239036	0.001	6514988	4349874	6260692	4085443	5931549	5253820	5541458	5342729	6647750	5717019	5980958	7595314	7251603	7509405	0.001	0.001	0.001	0.001	0.001	5064816	0.001	7219912	7490129
Palmitoleic Acid (16:1)	C16 H30 O2	(M-H)-	254.225	167.8	0.294	0.015	29.484	0.032	167.87	0.19	253.218	0.0002	0.001	0.001	0.001	0.001	43091.8	0.001	0.001	0.001	0.001	37267.8	0.001	0.001	0.001	0.001	0.001	0.001	0.001	0.001	0.001	0.001	0.001	0.001	0.001	0.001	0.001	0.001	0.001	0.001	0.001	0.001	0.001	0.001	0.001	0.001	51940.1	99688.4	79761.4
Palmitoylcarnitine	C23 H45 N O4	(M+H)+	399.335	213.8	0.796	0.023	35.217	0.077	213.14	0.47	400.342	0.0004	0.001	0.001	0.001	0.001	0.001	0.001	0.001	0.001	0.001	0.001	0.001	0.001	0.001	0.001	0.001	0.001	0.001	0.001	0.001	0.001	0.001	0.001	0.001	0.001	0.001	0.001	0.001	0.001	0.001	0.001	0.001	0.001	0.001	43772.6	0.001	88515.1	87307
Pantothenate	C9 H17 N O5	(M-H)-	219.111	146.6	1.642	0.017	25.641	0.012	146.93	0.07	218.104	0.0002	1810789	778627	980305	1239341	1468295	2356983	1096559	854965	1052995	794367	1521096	1214105	1222305	919988	755436	1468664	788571	1168377	820747	1146208	992234	1356111	871143	775428	1122633	741794	1700997	1241000	0.001	0.001	0.001	0.001	262183	142439	254400	126418	109127
Paraxanthine	C7 H8 N4 O2	(M-H)-	180.065		1.434	0.054	31.33	0.023	182.14	0.13	179.057	0.0002	160844	0.001	0.001	0.001	207848	190820	198388	0.001	0.001	143843	120306	130011	171858	94748.6	0.001	0.001	0.001	175883	0.001	0.001	0.001	146756	0.001	82440.6	0.001	0.001	173770	128368	0.001	0.001	0.001	0.001	0.001	0.001	0.001	0.001	0.001
PC (16:0E/2:0)	C26 H54 N O7 P	(M+Na)+	523.364	240.6	1.205	0.013	39.848	0.121	239.32	0.73	546.352	0.0003	0.001	0.001	0.001	0.001	0.001	0.001	0.001	0.001	0.001	0.001	0.001	0.001	0.001	0.001	0.001	0.001	0.001	0.001	0.001	0.001	0.001	0.001	0.001	0.001	0.001	0.001	0.001	0.001	0.001	0.001	0.001	0.001	120190	629430	260413	875654	961993
PC (16:1/16:1) (del9-cis)	C40 H76 N O8 P	(M+H)+	729.531	278.4	0.506	0.133	46.545	0.167	278.15	1.01	730.539	0.0012	72143.6	23291.2	0.001	0.001	0.001	0.001	0.001	0.001	0.001	0.001	0.001	0.001	0.001	0.001	0.001	0.001	0.001	0.001	0.001	0.001	0.001	0.001	0.001	0.001	0.001	0.001	0.001	0.001	0.001	0.001	0.001	0.001	0.001	0.001	0.001	0.001	0.001
PC (17:0/02:0)	C27 H56 N O7 P	(M+H)+	537.379	244.2	1.218	0.005	40.927	0.115	245.94	0.7	538.386	0.0009	0.001	0.001	6059.45	0.001	0.001	0.001	0.001	0.001	0.001	0.001	0.001	0.001	0.001	0.001	0.001	0.001	0.001	0.001	0.001	0.001	0.001	0.001	0.001	0.001	0.001	6385.45	0.001	0.001	0.001	0.001	0.001	0.001	0.001	0.001	0.001	0.001	0.001
PC (18:1(9Z)/16:0)	C42 H82 N O8 P	(M+H)+	759.578	287.9	0.664	0.009	47.995	0.123	286.67	0.74	760.583	0.0006	368457	9390628	5585869	6871112	5020953	46384.7	4054129	4432173	6165344	5862665	28580.7	5933878	6314275	0.001	6442189	6056836	7580141	2205310	0.001	5459537	0.001	4348270	3052459	4604412	8349576	3084319	4234344	5509027	0.001	0.001	0.001	0.001	0.001	2584540	28919.9	4290080	4981267
PC (18:1/18:1) (del9-trans)	C44 H84 N O8 P	(M+H)+	785.593	293.3	0.977	0.037	48.704	0.135	290.77	0.81	786.6	0.0009	0.001	233272	65405.6	83849.2	79000.1	0.001	30671.2	57386.4	123556	60328.2	0.001	0.001	74878.9	0.001	61933.5	78762.2	251611	8434.78	51263.7	123199	0.001	58235.8	94772	99009.3	0.001	267680	78824.8	132853	0.001	0.001	0.001	0.001	0.001	31500.6	0.001	0.001	110657
PC 32:00	C40 H80 N O8 P	(M+H)+	733.562	279.5	0.681	0.001	46.615	0.209	278.55	1.26	734.567	0.0003	0.001	0.001	0.001	0.001	0.001	0.001	0.001	0.001	0.001	0.001	0.001	0.001	0.001	0.001	0.001	0.001	0.001	0.001	0.001	0.001	0.001	0.001	23832.1	0.001	0.001	0.001	0.001	0.001	0.001	0.001	0.001	0.001	0.001	0.001	0.001	0.001	0.001
PC 32:01	C40 H78 N O8 P	(M+H)+	731.547		0.67	0.011	46.933	0.136	280.47	0.82	732.554	0.0006	87086.3	0.001	1083882	0.001	790213	0.001	0.001	732961	0.001	0.001	0.001	0.001	0.001	432982	0.001	941005	0.001	411203	738529	810379	759182	658490	0.001	888621	0.001	0.001	444961	0.001	0.001	0.001	0.001	0.001	0.001	0.001	0.001	0.001	0.001
PC 34:00	C42 H84 N O8 P	(M+Na)+	761.593		0.361	0.048	48.29	0.099	288.29	0.6	784.583	0.0003	51311.2	0.001	0.001	0.001	0.001	0.001	0.001	619369	0.001	0.001	0.001	0.001	0.001	0.001	0.001	566135	853613	607667	0.001	0.001	0.001	745590	866663	0.001	0.001	0.001	622435	0.001	0.001	0.001	0.001	0.001	0.001	261576	0.001	0.001	686521
PC 34:02	C42 H80 N O8 P	(M+H)+	757.562		0.659	0.009	47.546	0.112	283.99	0.67	758.57	0.0007	996401	14182290	10246720	9961138	8068958	202259	8329657	8824122	10459850	9899567	0.001	10725060	9993894	0.001	11002930	9066776	13012140	5712957	8828629	10547930	9122951	7715188	10659890	11261020	16697950	10840630	6900512	9486759	0.001	0.001	0.001	0.001	0.001	0.001	80978.9	7746212	9430446
PC 34:03	C42 H78 N O8 P	(M+H)+	755.547		0.655	0.01	47.142	0.128	281.57	0.77	756.557	0.0016	184532	1055666	969197	731574	0.001	16825.5	843313	1037748	915427	1049477	0.001	1037552	0.001	791723	1055153	0.001	1008242	858673	1476506	874742	1677512	714316	980635	1787589	0.001	0.001	0.001	0.001	0.001	0.001	0.001	0.001	0.001	637068	0.001	0.001	0.001
PC 35:01	C43 H84 N O8 P	(M+Na)+	773.593		0.633	0.004	48.798	0.24	291.27	1.44	796.585	0.0017	39096	0.001	0.001	0.001	0.001	0.001	0.001	0.001	0.001	0.001	0.001	0.001	0.001	799348	0.001	0.001	0.001	629964	410628	0.001	0.001	0.001	0.001	646147	0.001	0.001	511991	0.001	0.001	0.001	0.001	0.001	0.001	458038	0.001	0.001	0.001
PC 36:01	C44 H86 N O8 P	(M+H)+	787.609		0.668	0.029	49.294	0.182	294.3	1.1	788.614	0.0005	101694	9613062	3839935	6301320	2584045	28858.8	0.001	0.001	0.001	2780830	5275.05	5129417	6340724	1458798	0.001	5552808	0.001	837219	2910047	0.001	0.001	3647333	2008208	2057022	0.001	4908255	4247983	0.001	0.001	0.001	0.001	0.001	0.001	1202542	0.001	0.001	0.001
PC 36:02 HETE	C44 H84 N O9 P	(M-H)-	801.588		0.611	0.009	52.815	0.032	291.64	0.18	800.583	0.0014	0.001	0.001	0.001	0.001	0.001	0.001	0.001	0.001	0.001	0.001	0.001	0.001	0.001	0.001	0.001	0.001	0.001	0.001	0.001	7493.9	0.001	0.001	0.001	0.001	4131.28	0.001	0.001	0.001	0.001	0.001	0.001	0.001	0.001	0.001	0.001	0.001	0.001
PC 36:03	C44 H82 N O8 P	(M+H)+	783.578		0.385	0.019	48.217	0.122	287.85	0.73	784.583	0.0004	0.001	1093336	0.001	0.001	0.001	0.001	0.001	0.001	0.001	1065403	0.001	881634	0.001	0.001	1035071	0.001	0.001	0.001	605636	0.001	817534	0.001	0.001	0.001	2274613	691986	0.001	1101481	0.001	0.001	0.001	0.001	0.001	0.001	0.001	630401	0.001
PC 36:04	C44 H80 N O8 P	(M+H)+	781.562		0.641	0.009	47.92	0.13	286.08	0.78	782.569	0.0003	1154112	7009468	9280201	8018194	5974448	150196	5233738	8655631	5148692	9092817	132126	5938487	8191482	7895574	10000040	7726703	7046805	6892469	8969014	6059725	5416933	4106823	9614560	10362560	12345660	10248150	5478601	8527062	0.001	0.001	0.001	0.001	51101.7	6751613	92889.2	10179680	10985230
PC 36:04 HETE	C44 H80 N O9 P	(M+H)+	797.557		1.488	0.008	48.487	0.118	289.39	0.71	798.563	0.001	0.001	57433.8	0.001	18542.2	0.001	0.001	0.001	0.001	30985.4	35639.5	0.001	30449.8	44821.7	0.001	0.001	32119.4	47849.1	0.001	0.001	0.001	0.001	0.001	35767.7	20566.9	108364	0.001	0.001	26895	0.001	0.001	0.001	0.001	0.001	0.001	0.001	0.001	0.001
PC 38:02	C46 H88 N O8 P	(M+Na)+	813.625		0.391	0.049	49.935	0.173	297.86	1.04	836.614	0.0006	47973.9	0.001	1141179	1369804	1273394	15566.5	604979	918776	1736263	1520763	0.001	0.001	0.001	537849	1509496	0.001	1242099	435181	860274	1094361	1453656	880847	905814	980279	0.001	1126310	1465043	0.001	0.001	0.001	0.001	0.001	0.001	356052	44843.6	1110119	0.001
PC 38:03	C46 H86 N O8 P	(M+H)+	811.609		0.639	0.004	49.837	0.141	297.42	0.84	812.613	0.0008	0.001	0.001	0.001	0.001	0.001	0.001	0.001	0.001	0.001	2666100	0.001	0.001	0.001	0.001	0.001	2521323	0.001	0.001	0.001	0.001	2074400	0.001	2082834	4135595	0.001	0.001	0.001	0.001	0.001	0.001	0.001	0.001	0.001	0.001	0.001	0.001	0.001
PC 38:04	C46 H84 N O8 P	(M+H)+	809.593		0.622	0.033	49.442	0.188	295.05	1.13	810.599	0.0005	611679	19649280	6164136	7594499	9658825	0.001	0.001	6399758	0.001	13180150	0.001	12740640	6764450	8512795	14517350	7532287	16379460	6565903	9928330	12719340	11222960	10087900	12578550	0.001	5017565	8029774	8170399	7439258	0.001	0.001	0.001	0.001	34654.9	0.001	58374.8	9522157	0.001
PC 38:05	C46 H82 N O8 P	(M+H)+	807.578		0.62	0.061	48.853	0.232	291.53	1.39	808.584	0.0005	1194497	0.001	14912240	0.001	10806570	227246	6177207	7508078	14565610	16152540	149870	0.001	0.001	0.001	9767224	0.001	10191080	0.001	13030760	6956007	0.001	0.001	0.001	12807520	17895980	0.001	0.001	14726900	0.001	0.001	0.001	0.001	0.001	0.001	155581	0.001	0.001
PC 38:06	C46 H80 N O8 P	(M+H)+	805.562		0.336	0.052	48.678	0.134	290.49	0.81	806.569	0.0004	0.001	8248270	2229405	1782059	1027594	0.001	1209574	1826014	2344783	2460026	43358.7	0.001	2528818	1217609	2498960	0.001	4431285	1014761	1751652	1643395	2318853	1370244	1634470	3036639	5717029	1724377	0.001	2918843	0.001	0.001	0.001	0.001	0.001	849205	0.001	0.001	5679967
PC 40:04	C48 H88 N O8 P	(M+H)+	837.625		0.622	0.01	50.563	0.15	301.62	0.9	838.63	0.0007	109100	13678190	5998712	8343013	5543884	35881.9	4365863	5109688	9744655	8315716	0.001	7747926	10071670	3401256	8806029	8578486	11028000	2888021	5171102	7730253	6405623	5914041	7301644	7428815	11563860	9950880	5605352	8729469	0.001	0.001	0.001	0.001	0.001	1611318	0.001	3354030	3794304
PC 40:05	C48 H86 N O8 P	(M+H)+	835.609		0.608	0.068	50.159	0.169	299.2	1.02	836.614	0.0008	0.001	0.001	10559760	0.001	9004472	108281	8676737	9769616	15513840	13766880	0.001	12869420	15646210	7267453	14917680	13168620	0.001	5951679	9480962	13074880	11151140	10028510	12581820	0.001	3889539	15724360	8332621	13636150	0.001	0.001	0.001	0.001	16286.2	5737621	0.001	10923440	12752920
PC 40:06	C48 H84 N O8 P	(M+H)+	833.593		0.607	0.01	49.992	0.171	298.21	1.03	834.6	0.0003	883279	27515300	16298180	18034560	12035630	0.001	13494060	15200520	20754400	19330050	124623	18423800	20471690	11955230	21136090	17455830	24431310	10139700	14886470	19305510	16042170	14215810	18115960	20320620	28054300	21930510	10870190	18265960	0.001	0.001	0.001	0.001	0.001	12226730	0.001	20891230	23731150
PE (18:1/18:1)(del9-cis)	C41 H78 N O8 P	(M+Na)+	743.547		0.243	0.002	46.04	0.135	274.88	0.81	766.531	0.0005	0.001	0.001	0.001	0.001	0.001	0.001	0.001	0.001	0.001	0.001	0.001	0.001	0.001	0.001	0.001	0.001	0.001	0.001	0.001	0.001	0.001	0.001	0.001	0.001	0.001	0.001	0.001	0.001	0.001	0.001	0.001	0.001	0.001	0.001	0.001	140920	162349
PE (O-34:01)	C39 H76 N O7 P	(M-H)-	701.536		0.717	0.004	48.029	0.073	265.69	0.4	700.528	0.0011	0.001	57516.1	36552.7	34216.6	0.001	0.001	0.001	0.001	21522.7	66943.2	0.001	0.001	34985.3	0.001	0.001	16340.4	67012.2	0.001	25336.1	43424.8	33972.6	17972.5	0.001	34105.8	51389.4	0.001	8897.94	64017.8	0.001	0.001	0.001	0.001	0.001	0.001	0.001	0.001	0.001
PE (O-34:03)	C39 H74 N O7 P	(M-H)-	699.52		0.703	0.004	47.898	0.036	264.98	0.2	698.514	0.0007	0.001	65951.7	37900.6	44338.3	0.001	0.001	11801.4	40417	30679.8	73023.2	0.001	57739.9	41227	0.001	65843.4	16148.9	78902.4	0.001	43081.8	66154.1	0.001	23062.3	51206.8	59646	85468.1	74993.9	0.001	91581.9	0.001	0.001	0.001	0.001	0.001	0.001	0.001	22481	28665.5
PE (O-36:00)	C41 H82 N O7 P	(M-H)-	731.583	271.7	0.79	0.014	49.254	0.017	272.3	0.09	730.573	0.0007	0.001	326319	183856	182189	44250.5	0.001	0.001	153998	91311.2	237364	0.001	172734	95284.4	0.001	181342	45167	356917	0.001	113141	162120	116929	76313.4	116473	97838.3	204065	204169	51631.4	274489	0.001	0.001	0.001	0.001	0.001	0.001	0.001	0.001	0.001
PE (O-36:01)	C41 H80 N O7 P	(M-H)-	729.567		0.745	0.012	49.19	0.037	271.96	0.2	728.559	0.0004	0.001	1231902	757695	776901	265016	0.001	248506	625507	453378	1005325	0.001	739336	567832	96128	765333	324950	1345387	188723	519564	797178	530479	412531	582411	596542	1038203	980943	324745	1169087	0.001	0.001	0.001	0.001	0.001	0.001	0.001	0.001	0.001
PE (O-36:02)	C41 H78 N O7 P	(M-H)-	727.552		0.71	0.013	49.081	0.027	271.37	0.15	726.545	0.0005	0.001	1313561	824641	917098	297056	0.001	302760	714560	569145	1182819	0.001	939394	762442	134155	958249	396992	1479441	232900	640614	1083946	706196	484162	772768	910674	1418027	1169171	392072	1407791	0.001	0.001	0.001	0.001	0.001	0.001	0.001	55947.3	76063.4
PE (O-36:04)	C41 H76 N O7 P	(M-H)-	725.536		0.688	0.005	48.837	0.063	270.02	0.35	724.53	0.0008	0.001	53399.3	31146.4	12734.7	0.001	0.001	0.001	18074.3	4494.74	57931	0.001	33296.9	0.001	0.001	37398.7	0.001	48293.4	0.001	17798.7	34740.7	0.001	0.001	22428	18392.3	58861.7	43132.8	0.001	65306.7	0.001	0.001	0.001	0.001	0.001	0.001	0.001	12534	14555.4
PE (O-38:02)	C43 H84 N O7 P	(M-H)-	757.598		0.805	0.016	50.257	0.015	277.7	0.08	756.59	0.0005	0.001	0.001	0.001	0.001	0.001	0.001	0.001	0.001	0.001	0.001	0.001	0.001	0.001	0.001	0.001	0.001	0.001	0.001	0.001	0.001	0.001	0.001	0.001	0.001	0.001	0.001	0.001	0.001	0.001	0.001	0.001	0.001	0.001	0.001	0.001	114882	140188
PE (O-38:03)	C43 H82 N O7 P	(M-H)-	755.583		0.761	0.03	50.261	0.047	277.73	0.26	754.577	0.0003	0.001	0.001	0.001	0.001	0.001	0.001	0.001	0.001	0.001	0.001	0.001	0.001	0.001	0.001	0.001	0.001	19691.9	0.001	0.001	0.001	0.001	0.001	0.001	0.001	0.001	9927.85	0.001	0.001	0.001	0.001	0.001	0.001	0.001	135116	0.001	374770	468789
PE (O-38:04)	C43 H80 N O7 P	(M-H)-	753.567		0.695	0.012	49.947	0.156	276	0.87	752.56	0.0015	0.001	0.001	0.001	17848.5	0.001	0.001	0.001	0.001	0.001	0.001	0.001	0.001	0.001	0.001	0.001	0.001	25308.1	0.001	0.001	0.001	0.001	0.001	0.001	0.001	0.001	0.001	0.001	0.001	0.001	0.001	0.001	0.001	0.001	0.001	0.001	0.001	0.001
PE (O-38:05)	C43 H78 N O7 P	(M-H)-	751.552		0.668	0.005	49.814	0.037	275.28	0.21	750.545	0.001	0.001	50160.7	23393	21244.4	0.001	0.001	0.001	14830.9	0.001	44283	0.001	22174.5	0.001	0.001	37573.1	0.001	44812.3	0.001	0.001	28881.6	13800.3	0.001	0.001	26193.9	29781.7	20979.8	0.001	31256.3	0.001	0.001	0.001	0.001	0.001	0.001	0.001	0.001	0.001
PE (O-38:06)	C43 H76 N O7 P	(M+Na)+	749.536		0.864	0.095	47.147	0.124	281.5	0.75	772.523	0.0012	0.001	111987	21996.2	0.001	68179.9	0.001	33070.6	21335.3	0.001	0.001	0.001	15053.1	0.001	0.001	0.001	0.001	40820.9	21679.3	0.001	69445.1	0.001	46802	0.001	0.001	14483.8	0.001	10398	0.001	0.001	0.001	0.001	0.001	0.001	0.001	0.001	0.001	0.001
PE 34:01	C39 H76 N O8 P	(M-H)-	717.531	266.7	0.749	0.007	48.295	0.029	267.06	0.16	716.524	0.0012	0.001	61042.8	38459.8	0.001	0.001	0.001	0.001	0.001	0.001	56329.8	0.001	40302.1	0.001	0.001	46019.6	0.001	69433.9	0.001	27812.6	0.001	0.001	0.001	0.001	13803	40747.1	39436.3	0.001	0.001	0.001	0.001	0.001	0.001	0.001	0.001	0.001	0.001	0.001
PE 34:02	C39 H74 N O8 P	(M-H)-	715.515	265.5	0.733	0.005	48.081	0.026	265.88	0.14	714.511	0.0016	0.001	0.001	0.001	0.001	0.001	0.001	0.001	0.001	0.001	0.001	0.001	0.001	51700.8	0.001	0.001	0.001	0.001	0.001	0.001	0.001	0.001	25301	0.001	0.001	0.001	0.001	0.001	0.001	0.001	0.001	0.001	0.001	0.001	0.001	0.001	0.001	0.001
PE 35:01	C40 H78 N O8 P	(M+Na)+	731.547	280.4	0.607	0.108	47.027	0.136	280.89	0.82	754.539	0.0014	21484.4	0.001	0.001	0.001	0.001	0.001	0.001	0.001	0.001	0.001	0.001	0.001	0.001	0.001	0.001	0.001	0.001	0.001	0.001	0.001	0.001	0.001	0.001	0.001	0.001	0.001	0.001	0.001	0.001	0.001	0.001	0.001	0.001	0.001	0.001	0.001	0.001
PE 36:02	C41 H78 N O8 P	(M-H)-	743.547	272	0.734	0.014	49.269	0.036	272.3	0.2	742.541	0.0008	0.001	98088.5	57952.3	62310.6	0.001	0.001	0.001	47027.2	30067.5	88825.4	0.001	60988	38887	0.001	64891.9	13083.8	109577	9013.52	27066.9	81465.2	48343.1	32941.8	40927.4	52586.2	111052	98358.6	22351.8	101535	0.001	0.001	0.001	0.001	0.001	0.001	0.001	0.001	59400.2
PE 36:03	C41 H76 N O8 P	(M-H)-	741.531	269.7	0.707	0.002	48.886	0.095	270.18	0.53	740.526	0.0022	0.001	0.001	0.001	0.001	0.001	0.001	0.001	0.001	0.001	0.001	0.001	0.001	0.001	0.001	0.001	0.001	0.001	0.001	0.001	0.001	0.001	0.001	10547.6	0.001	0.001	0.001	0.001	0.001	0.001	0.001	0.001	0.001	0.001	0.001	0.001	0.001	22875.8
PE 36:04	C41 H74 N O8 P	(M+Na)+	739.515		0.699	0.006	46.597	0.155	278.25	0.93	762.505	0.0017	0.001	0.001	0.001	0.001	0.001	0.001	16671.4	0.001	16823.4	0.001	0.001	0.001	0.001	0.001	0.001	0.001	0.001	16085.4	0.001	21604.7	0.001	19275.4	0.001	30183.9	0.001	0.001	13029.5	0.001	0.001	0.001	0.001	0.001	0.001	0.001	0.001	0.001	0.001
PE 36:05	C41 H72 N O8 P	(M+H)+	737.5		0.732	0.008	46.412	0.188	277.3	1.13	738.506	0.0012	0.001	0.001	61114.6	56217	0.001	0.001	0.001	0.001	0.001	0.001	0.001	0.001	0.001	0.001	0.001	0.001	0.001	0.001	52061.9	0.001	33793.7	0.001	0.001	63091.1	30634	54456.3	0.001	49270	0.001	0.001	0.001	0.001	0.001	0.001	0.001	0.001	0.001
PE 37:02	C42 H80 N O8 P	(M+Na)+	757.562	283.3	0.392	0.038	47.805	0.254	285.4	1.52	780.552	0.0003	0.001	311297	0.001	0.001	0.001	0.001	194930	189711	284412	256526	0.001	0.001	237196	0.001	285572	0.001	0.001	0.001	0.001	251429	0.001	240457	0.001	0.001	0.001	95389	99927.8	174805	0.001	0.001	0.001	0.001	0.001	0.001	0.001	220133	399781
PE 38:04	C43 H78 N O8 P	(M-H)-	767.547	275.9	0.691	0.005	49.894	0.034	275.62	0.19	766.539	0.0011	0.001	35501.8	22179.9	18175.9	0.001	0.001	0.001	20766.9	0.001	0.001	0.001	29086.6	0.001	0.001	0.001	6773.92	0.001	0.001	20205.8	29827.2	0.001	0.001	0.001	0.001	0.001	32777.3	0.001	38903.9	0.001	0.001	0.001	0.001	0.001	0.001	0.001	0.001	0.001
PE 38:05	C43 H76 N O8 P	(M-H)-	765.531		0.689	0.005	49.71	0.044	274.61	0.24	764.523	0.0009	0.001	0.001	0.001	0.001	0.001	0.001	0.001	0.001	0.001	0.001	0.001	0.001	0.001	0.001	25421.6	0.001	42501.7	0.001	0.001	0.001	0.001	10969.6	0.001	14824	0.001	0.001	0.001	0.001	0.001	0.001	0.001	0.001	0.001	0.001	0.001	0.001	0.001
PE 38:06	C43 H74 N O8 P	(M+H)+	763.515		0.688	0.006	46.672	0.119	278.69	0.71	764.524	0.0016	0.001	161052	0.001	0.001	0.001	0.001	0.001	0.001	0.001	0.001	0.001	0.001	0.001	0.001	0.001	0.001	171853	0.001	0.001	0.001	0.001	0.001	0.001	0.001	0.001	0.001	0.001	0.001	0.001	0.001	0.001	0.001	0.001	0.001	0.001	0.001	0.001
PE 40:05	C45 H80 N O8 P	(M+H)+	793.562		0.629	0.049	48.308	0.197	288.33	1.19	794.569	0.001	42711.3	0.001	0.001	0.001	0.001	0.001	450837	491937	0.001	451007	0.001	509454	0.001	0.001	566386	0.001	0.001	0.001	557534	562649	425691	471389	500347	0.001	0.001	498331	0.001	0.001	0.001	0.001	0.001	0.001	0.001	996067	0.001	679456	775757
PE 40:06	C45 H78 N O8 P	(M-H)-	791.547	280.5	0.676	0.004	50.657	0.074	279.71	0.41	790.54	0.001	0.001	47654.4	0.001	22998.9	0.001	0.001	0.001	14822.3	0.001	29460.7	0.001	32200.6	0.001	0.001	41142.4	0.001	62808.4	0.001	23917.7	0.001	0.001	13735.7	25354.8	23032	0.001	49099.1	0.001	0.001	0.001	0.001	0.001	0.001	0.001	0.001	0.001	0.001	0.001
PE 40:07	C45 H76 N O8 P	(M-H)-	789.531		0.8	0.011	51.889	0.304	286.56	1.69	788.526	0.0017	0.001	0.001	0.001	0.001	0.001	0.001	0.001	0.001	7396.62	0.001	0.001	0.001	0.001	0.001	0.001	0.001	0.001	0.001	0.001	0.001	0.001	0.001	0.001	8049.55	0.001	0.001	0.001	0.001	0.001	0.001	0.001	0.001	0.001	0.001	0.001	0.001	0.001
PE 42:08	C47 H78 N O8 P	(M+H)+	815.547		0.363	0.048	48.582	0.216	289.85	1.3	816.553	0.0017	0.001	0.001	0.001	0.001	0.001	0.001	0.001	0.001	0.001	0.001	0.001	0.001	0.001	3328.33	0.001	0.001	9015.46	0.001	9001.75	0.001	0.001	0.001	0.001	0.001	0.001	0.001	0.001	0.001	0.001	0.001	0.001	0.001	0.001	0.001	0.001	0.001	12819.9
PE 42:09	C47 H76 N O8 P	(M+H)+	813.531		0.662	0.052	48.726	0.27	290.73	1.62	814.538	0.0012	0.001	0.001	0.001	76903.3	0.001	0.001	0.001	0.001	0.001	0.001	0.001	18065.1	39480.8	0.001	0.001	0.001	0.001	0.001	0.001	0.001	0.001	0.001	31794.9	0.001	0.001	46505.3	0.001	22494.5	0.001	0.001	0.001	0.001	0.001	0.001	0.001	55718	0.001
Pentadecanoic Acid (15:0)	C15 H30 O2	(M-H)-	242.225	165.1	0.301	0.014	28.969	0.015	165.32	0.09	241.217	0.0003	0.001	0.001	0.001	0.001	0.001	0.001	0.001	0.001	0.001	0.001	0.001	0.001	0.001	0.001	0.001	0.001	0.001	0.001	0.001	0.001	0.001	0.001	0.001	0.001	0.001	0.001	0.001	0.001	0.001	0.001	0.001	0.001	0.001	0.001	42361.8	73774	0.001
Phenanthrene	C14 H10	(M+H)+	178.078	132.6	0.23	0.001	21.224	0.039	132.69	0.25	179.085	0.0005	0.001	0.001	0.001	0.001	0.001	0.001	0.001	0.001	0.001	0.001	0.001	0.001	0.001	0.001	0.001	0.001	0.001	0.001	0.001	0.001	10005.6	0.001	0.001	0.001	0.001	0.001	0.001	0.001	0.001	0.001	0.001	0.001	0.001	0.001	0.001	0.001	0.001
Phosphocholine	C5 H14 N O4 P	(M+H)+	183.066		2.679	0.032	21.927	0.046	136.9	0.29	184.073	0.0005	887408	865805	783322	427717	634190	1085094	647432	1387247	591155	1043005	521649	1076813	699314	448555	652695	665444	760224	1026407	451173	451532	725974	619512	588396	531909	1120055	700324	555431	933020	0.001	0.001	0.001	0.001	0.001	0.001	493638	0.001	287809
Pinostrobin	C16 H14 O4	(M+H)+	270.089		1.903	0.003	27.934	0.036	171.24	0.23	271.097	0.0006	0.001	0.001	0.001	0.001	46038	0.001	30618.4	0.001	0.001	0.001	73550.8	0.001	42270.3	71631.6	0.001	0.001	0.001	0.001	0.001	0.001	0.001	0.001	0.001	53693.5	0.001	0.001	0.001	0.001	0.001	0.001	0.001	0.001	0.001	0.001	0.001	0.001	0.001
Pregnenolone Sulfate	C21 H32 O5 S	(M+H)+	396.197		0.239	0.001	31.527	0.094	190.64	0.57	397.204	0.0006	0.001	0.001	0.001	0.001	0.001	0.001	0.001	0.001	49145.9	23889	0.001	0.001	0.001	41401.6	51523.2	0.001	0.001	0.001	45291.9	0.001	46108.8	38888.9	30801.1	0.001	0.001	62628.2	34754.7	0.001	0.001	0.001	0.001	0.001	0.001	0.001	0.001	38427.8	0.001
Prostaglandin H2	C20 H32 O5	(M-H)-	352.225	190.2	0.312	0.006	33.897	0.037	190.56	0.21	351.222	0.0006	0.001	22551.7	29245.1	0.001	0.001	0.001	0.001	18143.7	0.001	0.001	0.001	17642	0.001	0.001	0.001	0.001	0.001	0.001	27527.8	0.001	0.001	0.001	0.001	0.001	25313.6	28389.2	31317.2	24545.2	0.001	0.001	0.001	0.001	0.001	0.001	0.001	0.001	0.001
PS 36:01	C42 H80 N O10 P	(M+Na)+	789.552		1.521	0.068	48.463	0.055	289.16	0.33	812.538	0.0008	0.001	15907.4	0.001	0.001	0.001	0.001	0.001	0.001	0.001	0.001	0.001	0.001	0.001	0.001	0.001	0.001	0.001	0.001	0.001	0.001	0.001	0.001	0.001	0.001	0.001	0.001	11577.1	0.001	0.001	0.001	0.001	0.001	0.001	0.001	0.001	0.001	0.001
PS 36:02	C42 H78 N O10 P	(M+H)+	787.536	283.1	1.49	0.006	47.673	0.173	284.56	1.04	788.543	0.0006	0.001	42208.6	0.001	0.001	0.001	0.001	0.001	11599	0.001	12854.4	0.001	0.001	0.001	0.001	0.001	0.001	0.001	0.001	4458.55	0.001	0.001	0.001	0.001	8637.06	0.001	0.001	0.001	0.001	0.001	0.001	0.001	0.001	0.001	0.001	0.001	0.001	0.001
PS 36:04	C42 H74 N O10 P	(M+H)+	783.505		1.106	0.006	48.361	0.313	288.72	1.88	784.518	0.0011	0.001	0.001	0.001	0.001	0.001	0.001	0.001	0.001	0.001	0.001	0.001	0.001	0.001	0.001	0.001	0.001	0.001	0.001	0.001	0.001	0.001	0.001	0.001	0.001	0.001	0.001	2637.89	0.001	0.001	0.001	0.001	0.001	0.001	0.001	0.001	0.001	0.001
PS 38:01	C44 H84 N O10 P	(M-H)-	817.583		0.639	0.016	52.978	0.029	292.44	0.16	816.577	0.0012	0.001	27712.7	0.001	19078	0.001	0.001	0.001	0.001	0.001	0.001	0.001	0.001	0.001	0.001	0.001	0.001	30485.2	0.001	0.001	0.001	0.001	0.001	0.001	25516.8	22374.5	0.001	0.001	20630.6	0.001	0.001	0.001	0.001	0.001	0.001	0.001	42562.9	73346.3
PS 38:05	C44 H76 N O10 P	(M+H)+	809.521		1.473	0.006	49.257	0.308	293.94	1.85	810.525	0.0006	0.001	15492.1	0.001	0.001	0.001	0.001	0.001	0.001	0.001	0.001	0.001	0.001	7977.37	0.001	0.001	0.001	0.001	0.001	0.001	0.001	0.001	0.001	0.001	0.001	18732.7	0.001	0.001	0.001	0.001	0.001	0.001	0.001	0.001	0.001	0.001	0.001	0.001
PS 40:01	C46 H88 N O10 P	(M-H)-	845.615		0.642	0.016	53.982	0.027	297.85	0.15	844.606	0.0007	0.001	0.001	0.001	0.001	0.001	0.001	0.001	0.001	0.001	0.001	0.001	0.001	0.001	0.001	0.001	0.001	0.001	0.001	0.001	0.001	0.001	0.001	0.001	0.001	0.001	0.001	0.001	0.001	0.001	0.001	0.001	0.001	0.001	80083.9	0.001	132716	179329
PS 40:02	C46 H86 N O10 P	(M-H)-	843.599		0.621	0.01	53.718	0.038	296.4	0.21	842.588	0.001	0.001	0.001	0.001	0.001	0.001	0.001	0.001	0.001	20782.8	0.001	0.001	0.001	0.001	0.001	0.001	0.001	0.001	0.001	0.001	0.001	0.001	0.001	0.001	0.001	0.001	0.001	0.001	0.001	0.001	0.001	0.001	0.001	0.001	0.001	0.001	0.001	0.001
PS 40:03	C46 H84 N O10 P	(M-H)-	841.583		0.612	0.031	53.465	0.038	295.01	0.21	840.575	0.001	0.001	36631	0.001	28925.8	0.001	0.001	0.001	0.001	0.001	0.001	0.001	0.001	0.001	0.001	0.001	0.001	39314.9	0.001	0.001	0.001	0.001	0.001	26609.2	0.001	31628.4	0.001	11016	0.001	0.001	0.001	0.001	0.001	0.001	0.001	0.001	59858	67879.2
PS 40:04	C46 H82 N O10 P	(M-H)-	839.568		0.72	0.006	53.787	0.055	296.81	0.3	838.558	0.0009	0.001	0.001	0.001	0.001	0.001	0.001	0.001	0.001	0.001	0.001	0.001	33483.9	0.001	0.001	0.001	0.001	0.001	0.001	0.001	0.001	25182	9594.58	0.001	25335.5	0.001	0.001	0.001	0.001	0.001	0.001	0.001	0.001	0.001	0.001	0.001	0.001	0.001
PS 40:05	C46 H80 N O10 P	(M-H)-	837.552		0.707	0.004	53.643	0.031	296.02	0.17	836.543	0.0008	0.001	98032.9	61679	88328.9	0.001	0.001	29338	48603.5	57802.3	70430.5	0.001	74826.2	66909.7	0.001	64715.5	41904.8	79796.1	0.001	46228.6	66008.7	0.001	47581.9	64106.5	74622.4	100900	70395.9	0.001	83003.5	0.001	0.001	0.001	0.001	0.001	0.001	0.001	0.001	0.001
PS 40:06	C46 H78 N O10 P	(M+H)+	835.536	290	1.442	0.03	48.758	0.158	290.79	0.95	836.543	0.0009	0.001	71824.4	0.001	54863.5	0.001	0.001	0.001	10077.9	29309.6	35126.2	0.001	0.001	0.001	0.001	45962.3	51583.6	40224.7	0.001	0.001	20166.9	0.001	0.001	22396.6	0.001	112653	0.001	47746.1	41242.2	0.001	0.001	0.001	0.001	0.001	0.001	0.001	0.001	0.001
PS 42:04	C48 H86 N O10 P	(M-H)-	867.599		0.601	0.007	54.333	0.02	299.68	0.11	866.59	0.0007	0.001	0.001	93342.1	103418	0.001	0.001	0.001	0.001	68669.3	0.001	0.001	90255	86274.7	0.001	113891	0.001	136022	0.001	78085.7	0.001	84684.3	76357.6	0.001	0.001	101642	0.001	38138.2	0.001	0.001	0.001	0.001	0.001	0.001	0.001	0.001	294368	263678
PS 42:05	C48 H84 N O10 P	(M-H)-	865.583		0.409	0.021	54.211	0.037	299.01	0.2	864.576	0.0009	0.001	26466.4	0.001	0.001	0.001	0.001	0.001	0.001	0.001	0.001	0.001	0.001	0.001	0.001	0.001	0.001	23534.3	0.001	0.001	0.001	0.001	0.001	0.001	19298.9	0.001	0.001	0.001	0.001	0.001	0.001	0.001	0.001	0.001	17738.8	0.001	0.001	0.001
PS 42:09	C48 H76 N O10 P	(M+H)+	857.521		1.408	0.01	49.43	0.144	294.7	0.86	858.525	0.001	0.001	49827.9	0.001	0.001	21312.5	0.001	0.001	0.001	0.001	15574.5	0.001	0.001	25720.1	0.001	24821.9	0.001	40475	0.001	0.001	0.001	0.001	0.001	20332.8	0.001	52560.7	26259.3	18435.3	14041.6	0.001	0.001	0.001	0.001	0.001	0.001	0.001	0.001	0.001
PS 44:05	C50 H88 N O10 P	(M-H)-	893.615		0.592	0.012	55.138	0.061	304.01	0.34	892.605	0.0006	0.001	199041	145069	141091	45389.7	0.001	72646.9	120392	101979	199785	0.001	151735	130519	57897.7	187546	0.001	216705	0.001	152164	182118	148573	105654	147075	145720	174194	178412	55255.5	197348	0.001	0.001	0.001	0.001	0.001	142195	0.001	307055	280080
PS 44:07	C50 H84 N O10 P	(M-H)-	889.583		0.587	0.013	54.585	0.048	300.96	0.26	888.577	0.0007	0.001	50319.2	36679	28765.5	0.001	0.001	19776.6	32907.2	0.001	44796.5	0.001	0.001	32169.4	0.001	38910.9	27328	55084.4	18723.1	36738.9	61262.5	31831.7	0.001	37725.1	55263.6	0.001	37712.6	0.001	41204.3	0.001	0.001	0.001	0.001	0.001	127913	0.001	175297	179716
PS 44:08	C50 H82 N O10 P	(M+Na)+	887.568		1.184	0.001	51.971	0.296	309.68	1.77	910.551	0.0013	0.001	0.001	0.001	0.001	0.001	0.001	0.001	0.001	0.001	0.001	0.001	0.001	0.001	0.001	0.001	0.001	0.001	0.001	0.001	0.001	1660.59	0.001	0.001	4637.58	0.001	0.001	0.001	0.001	0.001	0.001	0.001	0.001	0.001	0.001	0.001	0.001	0.001
Purine	C5 H4 N4	(M+H)+	120.044	121.7	0.764	0.026	18.897	0.033	121.67	0.22	121.051	0.0001	1142596	901872	967566	1086514	1142311	1223209	1251253	961955	0.001	1321308	1664220	881965	0.001	0.001	1273785	0.001	0.001	1500067	978306	1071957	0.001	1017527	1095525	1101959	883652	0.001	931054	965539	0.001	0.001	0.001	0.001	0.001	1827309	0.001	0.001	1369039
Pyridoxal	C8 H9 N O3	(M+H)+	167.058	131.3	0.402	0.007	21.007	0.044	131.9	0.28	168.066	0.0003	797588	0.001	0.001	0.001	0.001	330625	0.001	335768	346923	290306	674647	0.001	0.001	464209	0.001	0.001	0.001	0.001	0.001	0.001	298001	0.001	0.001	0.001	0.001	0.001	0.001	302408	0.001	0.001	0.001	0.001	853509	395722	537321	0.001	254034
Pyroglutamate	C5 H7 N O3	(M-H)-	129.043	124.6	1.776	0.019	21.029	0.008	124.9	0.05	128.035	0.0002	11764740	28815070	9579083	9405350	10710000	14020220	8343968	7787205	7577382	7882504	8959535	9559107	8534894	7431857	7522099	9649954	6979690	9459895	8249604	8176119	9855594	10320480	8329304	7477953	9428706	7666238	11205350	10104790	0.001	0.001	0.001	0.001	3529068	2257827	3810361	2455969	1983273
Quinate	C7 H12 O6	(M-H)-	192.063	134.8	2.208	0.028	23.378	0.01	134.88	0.06	191.056	0.0003	0.001	0.001	0.001	0.001	0.001	0.001	0.001	0.001	0.001	0.001	0.001	0.001	0.001	399019	0.001	0.001	0.001	0.001	0.001	0.001	0.001	0.001	0.001	264038	0.001	0.001	0.001	0.001	0.001	0.001	0.001	0.001	0.001	751891	0.001	0.001	0.001
Resolvin D1	C22 H32 O5	(M+Na)+	376.225		0.231	0.003	33.375	0.217	201.9	1.32	399.217	0.0011	0.001	0.001	0.001	0.001	0.001	0.001	0.001	0.001	0.001	0.001	0.001	8469.27	0.001	0.001	0.001	0.001	0.001	0.001	0.001	0.001	0.001	0.001	0.001	0.001	0.001	9699.41	0.001	0.001	0.001	0.001	0.001	0.001	0.001	0.001	0.001	0.001	0.001
Retinoate	C20 H28 O2	(M-H)-	300.209		0.602	0.09	32.733	0.015	185.14	0.09	299.202	0.0004	0.001	0.001	0.001	0.001	0.001	75319.9	0.001	89966.8	109434	0.001	0.001	0.001	0.001	0.001	0.001	0.001	78522	0.001	64311.6	0.001	0.001	124213	0.001	0.001	0.001	0.001	0.001	0.001	0.001	0.001	0.001	0.001	0.001	0.001	0.001	0.001	0.001
Riboflavin	C17 H20 N4 O6	(M+H)+	376.138	189.7	0.794	0.01	31.179	0.071	188.84	0.43	377.145	0.0003	540943	234920	291216	370150	467102	673364	306014	300886	329452	277419	457167	359499	367489	299381	262779	419759	243313	362215	323905	345126	336069	398399	285671	261561	345458	242088	457956	420243	0.001	0.001	0.001	0.001	102258	61015.1	100197	65702.7	60573.6
Salsolinol	C10 H13 N O2	(M+Na)+	179.095		0.301	0.002	22.514	0.035	139.8	0.22	202.087	0.0008	0.001	0.001	0.001	0.001	0.001	0.001	0.001	0.001	0.001	0.001	0.001	0.001	0.001	0.001	0.001	80443	0.001	47317.1	0.001	0.001	0.001	0.001	0.001	0.001	0.001	0.001	0.001	0.001	0.001	0.001	0.001	0.001	0.001	0.001	0.001	0.001	0.001
SM 34:01	C39 H79 N2 O6 P	(M+Na)+	702.568		1.103	0.008	47.558	0.147	284.29	0.88	725.556	0.0005	254625	2697850	2144421	2613527	1872300	128714	1928584	2151730	2331898	2132075	32335.1	2417548	2224883	909031	2072412	1745388	3186385	1123044	2083958	2673924	2068653	1679640	2546140	2164548	3493345	2283628	1618553	2500563	0.001	0.001	0.001	0.001	69048.1	910093	100528	1739943	2233334
SM 35:01	C40 H81 N2 O6 P	(M+H)+	716.583		1.097	0.007	47.926	0.145	286.56	0.87	717.59	0.0004	0.001	2043695	1374901	1316897	928211	0.001	900333	1041708	1266909	1523426	8025.35	1663361	1219814	356403	1930520	862296	2436419	376914	996025	1544815	1103685	768725	1579783	1395317	5001252	1442727	786024	1494528	0.001	0.001	0.001	0.001	0.001	922871	0.001	3197085	4734309
SM 36:01	C41 H83 N2 O6 P	(M+H)+	730.599	288.4	1.095	0.009	48.413	0.136	289.39	0.82	731.605	0.0006	0.001	554116	0.001	415200	287767	0.001	262406	293991	370580	387171	0.001	564945	402317	94408.5	493821	288941	761105	92023.3	0.001	485059	0.001	253733	340610	302654	1553645	477483	210930	340361	0.001	0.001	0.001	0.001	0.001	0.001	0.001	498075	754851
SM 36:02	C41 H81 N2 O6 P	(M+H)+	728.583	285.3	1.082	0.009	48.007	0.135	286.96	0.81	729.588	0.0007	65816.8	710746	441389	401017	361058	25778.3	288691	377259	410690	394865	0.001	501692	421193	144751	489325	334354	0.001	142131	350486	505769	356156	255309	433027	400347	1234779	480424	282264	0.001	0.001	0.001	0.001	0.001	0.001	106692	0.001	364981	552301
SM 37:01	C42 H85 N2 O6 P	(M+H)+	744.615		1.092	0.007	48.995	0.134	292.79	0.81	745.621	0.001	0.001	0.001	0.001	0.001	0.001	0.001	0.001	0.001	0.001	0.001	0.001	0.001	0.001	0.001	0.001	0.001	0.001	0.001	0.001	0.001	0.001	0.001	0.001	0.001	0.001	0.001	0.001	0.001	0.001	0.001	0.001	0.001	0.001	0.001	0.001	0.001	18227.8
SM 38:01	C43 H87 N2 O6 P	(M+H)+	758.63	293.4	1.098	0.002	49.489	0.11	295.67	0.66	759.636	0.0013	0.001	0.001	0.001	0.001	0.001	0.001	0.001	0.001	0.001	0.001	0.001	0.001	0.001	0.001	0.001	0.001	0.001	0.001	0.001	0.001	0.001	0.001	0.001	0.001	12904.8	0.001	0.001	0.001	0.001	0.001	0.001	0.001	0.001	0.001	0.001	0.001	0.001
SM 40:01	C45 H91 N2 O6 P	(M+H)+	786.662	299.1	1.182	0.025	50.398	0.136	300.94	0.81	787.668	0.0009	0.001	28649.3	0.001	0.001	0.001	0.001	0.001	0.001	0.001	0.001	0.001	0.001	0.001	0.001	0.001	0.001	0.001	0.001	0.001	0.001	0.001	0.001	0.001	0.001	0.001	0.001	0.001	0.001	0.001	0.001	0.001	0.001	0.001	0.001	0.001	0.001	30690.4
SM 40:02	C45 H89 N2 O6 P	(M+H)+	784.646	296.8	1.067	0.009	50.054	0.141	298.89	0.85	785.652	0.0009	0.001	0.001	0.001	0.001	49652.3	0.001	0.001	0.001	49084.1	23196.6	0.001	0.001	0.001	0.001	22922.8	47695.8	43076.9	0.001	8415.01	40931.8	0.001	0.001	0.001	5721.94	153333	21520	64066.7	52603.4	0.001	0.001	0.001	0.001	0.001	0.001	0.001	0.001	0.001
SM 41:01	C46 H93 N2 O6 P	(M+H)+	800.677	302.3	1.216	0.008	50.873	0.125	303.71	0.75	801.684	0.0009	0.001	0.001	0.001	0.001	0.001	0.001	0.001	0.001	0.001	0.001	0.001	0.001	0.001	0.001	0.001	0.001	0.001	0.001	0.001	0.001	0.001	0.001	0.001	0.001	0.001	0.001	0.001	0.001	0.001	0.001	0.001	0.001	0.001	0.001	0.001	39575.1	0.001
SM 41:02	C46 H91 N2 O6 P	(M+H)+	798.662	300.1	1.068	0.013	50.508	0.119	301.52	0.72	799.669	0.0011	0.001	0.001	0.001	13938.1	0.001	0.001	0.001	0.001	12264.2	0.001	0.001	8057.61	15923.1	0.001	0.001	14849.4	0.001	0.001	0.001	0.001	0.001	0.001	0.001	0.001	50869.9	0.001	0.001	0.001	0.001	0.001	0.001	0.001	0.001	0.001	0.001	0.001	0.001
SM 42:01	C47 H95 N2 O6 P	(M+H)+	814.693	304.4	1.429	0.058	51.422	0.163	306.91	0.98	815.7	0.0007	0.001	0.001	0.001	0.001	0.001	0.001	0.001	0.001	0.001	0.001	0.001	0.001	0.001	0.001	0.001	0.001	0.001	0.001	0.001	0.001	0.001	0.001	0.001	0.001	0.001	0.001	0.001	0.001	0.001	0.001	0.001	0.001	0.001	0.001	0.001	0.001	0.001
SM 42:02	C47 H93 N2 O6 P	(M+H)+	812.677	302.2	1.068	0.011	50.972	0.13	304.23	0.78	813.684	0.0006	0.001	148474	49553.2	140367	120531	0.001	14221.5	34081.1	108734	49692.3	0.001	105094	155315	0.001	68094.6	117577	97588.2	0.001	30290.5	92976.4	50646.8	56003.4	51383.9	0.001	358422	92222.2	178689	158508	0.001	0.001	0.001	0.001	0.001	0.001	0.001	101977	107763
SM 42:03	C47 H91 N2 O6 P	(M+H)+	810.662	300.8	1.04	0.007	50.593	0.14	301.96	0.84	811.668	0.0009	0.001	0.001	27460.6	61119.4	0.001	0.001	23799.2	16218.1	52117.7	11699	0.001	46554.2	84410.2	0.001	19121	63855.9	48359.7	0.001	15090.4	50786.1	28753.6	30150.8	29515.9	0.001	155910	33992.2	72927.5	70872.9	0.001	0.001	0.001	0.001	0.001	0.001	0.001	0.001	0.001
Sorbitol	C6 H14 O6	(M-H)-	182.079	131.9	1.488	0.027	22.767	0.008	131.77	0.05	181.072	0.0001	332784	239422	264674	291839	290345	437840	277366	0.001	295876	241753	350534	284837	308789	260845	208599	327728	171049	257972	252140	207002	236766	290580	258049	201035	281637	211058	321375	298184	0.001	0.001	0.001	0.001	0.001	0.001	0.001	0.001	0.001
Stearic Acid (18:0)	C18 H36 O2	(M-H)-	284.272	177.3	0.291	0.065	31.31	0.013	177.44	0.08	283.265	0.0003	790074	3746492	3599493	3433507	3131434	1073201	2554553	2907025	2817971	3724947	304526	3552542	3406825	675530	3759921	2196321	4084708	1905851	2985256	2921509	3044398	3023175	4028275	3227665	3702517	4941847	4235276	4457786	0.001	0.001	0.001	0.001	850166	3657216	1835142	0.001	0.001
Streptomycin	C21 H39 N7 O12	(M+H)+	581.266	230.4	2.694	0.025	38.336	0.115	229.81	0.7	582.272	0.0003	0.001	0.001	0.001	0.001	0.001	0.001	105170	0.001	0.001	205257	0.001	0.001	0.001	0.001	0.001	81674.1	0.001	0.001	195426	0.001	187813	0.001	0.001	104162	0.001	0.001	0.001	0.001	0.001	0.001	0.001	0.001	112294	0.001	269009	251242	0.001
Succinic acid	C4 H6 O4	(M+H)+	118.027		0.591	0.005	21.055	0.04	136.03	0.26	119.035	0.0001	1896607	607345	0.001	1138883	1428993	2101474	1120276	923596	1015501	904415	1994843	1047755	1169483	0.001	789046	1238422	0.001	1295314	0.001	978985	1070264	0.001	884297	0.001	669185	826127	1510242	1058334	0.001	0.001	0.001	0.001	595004	360716	618567	0.001	211845
Sucrose	C12 H22 O11	(M-H)-	342.116	168.2	2.277	0.008	29.936	0.015	168.28	0.08	341.109	0.0002	0.001	0.001	0.001	0.001	0.001	0.001	0.001	0.001	0.001	0.001	0.001	0.001	0.001	0.001	0.001	0.001	0.001	0.001	0.001	0.001	0.001	0.001	0.001	0.001	0.001	0.001	0.001	0.001	0.001	0.001	0.001	0.001	0.001	0.001	0.001	0.001	0.001
Sulfamethazine	C12 H14 N4 O2 S	(M-H)-	278.084		1.462	0.027	27.219	0.032	154.18	0.18	277.074	0.0001	0.001	145234	179620	237493	280055	185277	217825	0.001	281466	157221	301476	312178	245049	261429	144987	0.001	148660	0.001	0.001	0.001	185383	315458	0.001	166495	0.001	108572	0.001	299742	0.001	0.001	0.001	0.001	298983	0.001	287969	0.001	0.001
Taurocholic Acid 3-Sulfate	C26 H45 N O10 S2	(2M+Na)+	595.249		2.495	0.009	41.207	0.073	244.21	0.43	1213.48	0.0005	0.001	0.001	0.001	0.001	0.001	0.001	0.001	0.001	0.001	0.001	0.001	0.001	0.001	0.001	0.001	0.001	0.001	0.001	0.001	0.001	0.001	0.001	0.001	0.001	0.001	48483.9	0.001	0.001	0.001	0.001	0.001	0.001	0.001	0.001	0.001	0.001	0.001
Thymidine	C10 H14 N2 O5	(M-H)-	242.09	154.2	0.395	0.004	27.125	0.017	154.69	0.1	241.083	0.0001	753537	606702	698739	674824	718830	926141	579932	644066	608014	828416	673154	766691	741981	486170	821669	697655	581845	917204	708946	634581	753925	779723	634746	450944	783665	651866	857296	836365	0.001	0.001	0.001	0.001	186801	126805	211863	159912	122405
Thymine	C5 H6 N2 O2	(M-H)-	126.043	119.5	0.393	0.003	20.147	0.017	119.84	0.1	125.036	0.0003	0.001	103170	101383	0.001	98814.5	92041.3	89871.2	0.001	101944	0.001	0.001	0.001	88570.8	0.001	0.001	115469	111424	0.001	0.001	120778	0.001	0.001	99716.9	82834.7	0.001	0.001	116477	97542	0.001	0.001	0.001	0.001	0.001	0.001	0.001	0.001	0.001
Thyrotropin Releasing Hormone	C16 H22 N6 O4	(M+H)+	362.17		0.232	0.002	30.156	0.193	182.83	1.18	363.18	0.0006	0.001	0.001	0.001	0.001	0.001	0.001	0.001	0.001	0.001	0.001	0.001	0.001	0.001	0.001	0.001	0.001	0.001	0.001	0.001	20829.9	0.001	0.001	0.001	0.001	0.001	0.001	0.001	0.001	0.001	0.001	0.001	0.001	0.001	0.001	0.001	0.001	0.001
trans-Cinnamaldehyde	C9 H8 O	(M+H)+	132.058	121.5	0.246	0.003	19.213	0.043	122.69	0.28	133.065	0.0002	0.001	0.001	0.001	0.001	21391.5	0.001	0.001	0.001	0.001	0.001	0.001	0.001	0.001	0.001	0.001	29725.4	0.001	23973.2	29660.6	0.001	32819.9	0.001	0.001	0.001	0.001	0.001	0.001	0.001	0.001	0.001	0.001	0.001	0.001	0.001	0.001	27661.3	0.001
Trifluoroacetic Acid	C2 H F3 O2	(M-H)-	113.993		1.423	0.027	26.824	0.019	161.73	0.12	112.986	0.0001	3064664	1474042	1521466	2631822	2744654	2196539	1644960	1367725	2514385	2423030	1583909	1754776	1827073	1671114	1306796	2782521	1373799	2712083	2399374	1329624	1745505	1813182	0.001	1264862	1641594	1409685	2770117	2565888	0.001	0.001	0.001	0.001	1304803	843172	1159002	1053877	1523494
Tris(2-carboxyethyl)phosphine Hydrochloride	C9 H17 O6 P	(M-H)-	252.076		1.541	0.018	26.99	0.022	153.59	0.13	251.071	0.0001	544181	277998	605991	0.001	368185	869662	190420	513594	0.001	524391	63947.3	0.001	303186	0.001	549572	426431	0.001	578879	579078	0.001	717415	0.001	340396	0.001	616192	462365	540206	0.001	0.001	0.001	0.001	0.001	0.001	0.001	648534	356536	194423
Tyramine	C8 H11 N O	(M+H)+	137.084		0.585	0.013	19.917	0.036	126.86	0.23	138.093	0.0006	0.001	236525	0.001	0.001	0.001	0.001	0.001	0.001	0.001	0.001	0.001	134521	150724	0.001	0.001	0.001	0.001	0.001	0.001	131641	0.001	172418	124360	0.001	0.001	0.001	0.001	0.001	0.001	0.001	0.001	0.001	0.001	0.001	0.001	0.001	0.001
Uridine	C9 H12 N2 O6	(M-H)-	244.07	152	0.589	0.002	26.54	0.022	151.25	0.13	243.062	0.0002	75002.2	57038.2	0.001	0.001	77491.6	69719	60074.6	49573.8	69976.6	50450.8	0.001	65008.4	81415.2	0.001	0.001	0.001	40196.9	59546.9	0.001	0.001	0.001	0.001	58225.2	0.001	0.001	0.001	85634	76116.8	0.001	0.001	0.001	0.001	0.001	0.001	22334	0.001	0.001
Uridine Diphosphogalactose	C15 H24 N2 O17 P2	(M-H)-	566.055	207.3	2.693	0.004	37.45	0.027	207.75	0.15	565.048	0.0007	0.001	0.001	0.001	0.001	0.001	0.001	0.001	0.001	0.001	0.001	0.001	0.001	0.001	0.001	0.001	0.001	0.001	0.001	0.001	0.001	0.001	0.001	0.001	0.001	0.001	0.001	0.001	0.001	0.001	0.001	0.001	0.001	0.001	0.001	0.001	0.001	0.001
VSLAEK (Tryptic Peptide)	C28 H51 N7 O10	(M+H)+	645.37	247.4	0.229	0.002	41.1	0.161	245.97	0.97	646.38	0.0007	0.001	0.001	0.001	0.001	0.001	0.001	0.001	37926.8	0.001	0.001	0.001	0.001	0.001	0.001	0.001	0.001	0.001	0.001	34983	0.001	0.001	29672	36144	0.001	46737.7	0.001	0.001	0.001	0.001	0.001	0.001	0.001	0.001	0.001	0.001	0.001	0.001
Xanthine	C5 H4 N4 O2	(M-H)-	152.033	122.2	0.701	0.006	20.681	0.011	121.11	0.07	151.026	0.0004	899175	843417	748833	946478	748742	856588	659442	647841	781592	712833	750081	790551	843386	637091	622871	869954	544512	702667	496988	613153	687364	789058	742576	735549	740554	536009	757012	717452	0.001	0.001	0.001	0.001	329582	194327	304296	256545	228178
[truncated: 59 more columns]
