# Supplementary material for: Metabolic insights into phosphofructokinase inhibition in bloodstream-form trypanosomes
Source: Front Cell Infect Microbiol. 2023 Feb 14;13:1129791. doi: 10.3389/fcimb.2023.1129791 (PMC9971811; doi:10.3389/fcimb.2023.1129791)
Supplement: Supplementary file 3 [file Table_2.xlsx]

## Sheet: Sheet 1
	RT (min)	Mobility	CCS	m/z	Type	EATRO 1125 0 mins EXTRACT 1	EATRO 1125 0 mins EXTRACT 2	EATRO 1125 0 mins EXTRACT 3	EATRO 1125 0 mins EXTRACT 4	EATRO 1125 5 mins EXTRACT 1	EATRO 1125 5 mins EXTRACT 2	EATRO 1125 5 mins EXTRACT 3	EATRO 1125 5 mins EXTRACT 4	EATRO 1125 10 mins EXTRACT 1	EATRO 1125 10 mins EXTRACT 2	EATRO 1125 10 mins EXTRACT 3	EATRO 1125 10 mins EXTRACT 4	EATRO 1125 15 mins EXTRACT 1	EATRO 1125 15 mins EXTRACT 2	EATRO 1125 15 mins EXTRACT 3	EATRO 1125 15 mins EXTRACT 4	EATRO 1125 25 mins EXTRACT 1	EATRO 1125 25 mins EXTRACT 2	EATRO 1125 25 mins EXTRACT 3	EATRO 1125 25 mins EXTRACT 4	EATRO 1125 45 mins EXTRACT 1	EATRO 1125 45 mins EXTRACT 2	EATRO 1125 45 mins EXTRACT 3	EATRO 1125 45 mins EXTRACT 4	EATRO 1125 60 mins EXTRACT 1	EATRO 1125 60 mins EXTRACT 2	EATRO 1125 60 mins EXTRACT 3	EATRO 1125 60 mins EXTRACT 4	IL3000 0 mins EXTRACT 1	IL3000 0 mins EXTRACT 2	IL3000 0 mins EXTRACT 3	IL3000 0 mins EXTRACT 4	IL3000 5 mins EXTRACT 1	IL3000 5 mins EXTRACT 2	IL3000 5 mins EXTRACT 3	IL3000 5 mins EXTRACT 4	IL3000 10 mins EXTRACT 1	IL3000 10 mins EXTRACT 2	IL3000 10 mins EXTRACT 3	IL3000 10 mins EXTRACT 4	IL3000 15 mins EXTRACT 1	IL3000 15 mins EXTRACT 2	IL3000 15 mins EXTRACT 3	IL3000 15 mins EXTRACT 4
G6P	1.03634	25.2487	286.699	259.027	[M-2H]2-	191606	307143	376690	247894	274126	231232	329164	357042	248104	349741	220521	290426	293106	290166	344110	247994	343150	296212	344344	377707	303668	261815	328489	304862	304011	349695	259550	264560	67583.9	59334	60700.8	62211.2	80418.7	116953	67613.2	63449.1	53295.9	62474.7	57169.3	71346.1	119124	99756.9	62234.1	117479
F6P	2.95326	25.8499	146.804	259.022	[M-H]-	1693.88	2490.75	1178.25	2501.69	3869.31	2685.19	5310.31	4494.62	6280.94	3824.88	6209.69	4581.38	5925.12	5447.69	3889.44	5948.25	10784.3	4688	4280.88	4707.5	3175.56	4830.62	8697.94	11463.2	5008.62	3976	4874.38	4488.06	509.125	608.812	146.938	25.75	1424.56	2889.44	2115.38	261.375	2278.56	1653.31	117.375	3463.94	27.5625	455.688	1717.06	1258
PEP	2.50488	22.6036	131.55	166.983	[M-H]-	204.25	1561.75	998.438	266.812	852	784.312	223.562	1523.19	791.25	1696.31	679.875	1450.12	617.938	1398.75	2446.5	604.125	1035.19	1229.75	1916.94	1235	2426.38	610.562	1077.81	390.938	764.25	1854.94	504.375	916.562	454.188	699.125	1571.06	2622.81	1015.62	1312.5	1257.81	1150.81	1049.31	617.188	2353.81	1542.5	3199.88	2594.56	1272.25	2393.88
Pyruvate	0.692833	19.9585	123.364	87.0081	[M-H]-	705577	567056	497061	587936	556230	640002	520698	475120	573149	536736	535694	540391	590047	491312	534254	651107	355756	527461	532451	298551	539651	545350	593239	434234	548575	431154	487541	551720	134455	85868	128075	151936	111581	81668.8	118623	129752	95085.3	114930	120260	102433	43266.8	85846.2	116718	41705.2
Acetylcarnitine	1.82505	23.2048	288.127	204.202	[M+2H]2+	4139.88	4093.38	4692.25	4189.06	3153.88	4000.88	2465.5	2299	3482.5	2718.44	2133.69	1926.62	2526.56	7017.62	2468.12	2486.25	1729.38	2569.88	2772.12	2222.44	1686.62	1916.94	2586.06	2069.75	1469.12	2773.56	1465.31	1657.06	182574	107902	148598	136623	130877	146670	122868	118133	128762	136667	150213	132204	100310	109797	159015	127355
Carnitine	2.28293	21.0406	132.452	162.206	[M+H]+	1899.31	1103.38	828.125	983.25	2362.25	2044.5	2038.38	1316	2197.5	1463.44	2182.44	1414.94	2714.38	2458.44	1406.25	2520.25	1130	1138.81	792.25	1497.56	1105.38	1505.5	1790	1404.94	811.625	430	1236.94	1196.06	22084.7	13970.9	20802.5	12833.9	18528.4	21156.7	27571.5	17258.5	27710.4	24891.1	22459.6	28541.2	13113.4	14049.4	22124.7	19046.6
CTCB-405	0.680217	31.2603	189.578	364.096	[M+H]+	0	0	0	0	2845455	483079	2845494	4813342	3385975	3811456	196511	3603137	3702130	4146591	4045480	3264013	4018840	3073159	3481059	3413701	3666020	3159112	3884022	4064226	3783094	4451104	2736396	5284162	0	0	0	0	2005473	2183725	2219801	1536145	1996750	154984	482470	2093400	1725872	1793044	1839350	1847089
P(T<=t) two-tail	EATRO 1125						IL3000						Lister 427
Compared to 0 (min)	5	10	15	25	45	60	5	10	15	25	45	60	5	10	15	25	45	60
G6P	0.737899	0.942886	0.778973	0.216549	0.669382	0.77181	0.161137	0.758419	0.0316855	0.320694	0.439636	0.0803375	0.609342	0.643857	0.457327	0.732362	0.133314	0.61781
F6P	0.0161514	0.00325586	0.00123482	0.0403899	0.0370563	0.000588686	0.0571779	0.0711927	0.231084	0.0113922	0.0877999	0.298411	0.00241379	0.0326439	0.000554793	0.0261483	0.00273553	0.00036116
PEP	0.840491	0.367729	0.383644	0.164144	0.534175	0.584725	0.768483	0.93316	0.156491	0.976186	0.496275	0.491286	0.662089	0.354383	0.59937	0.6788	0.152916	0.330756
Pyruvate	0.484792	0.36947	0.696263	0.0720122	0.305995	0.154184	0.430778	0.306934	0.0591578	0.0198667	0.217354	0.446423	0.572218	0.147553	0.547237	0.0123085	0.286067	0.0106378
Acetylcarnitine	0.0196869	0.00383726	0.586898	0.000333774	8.36417e-05	0.000393146	0.424421	0.68154	0.36337	0.0780925	0.576643	0.303501	0.000110112	8.21584e-05	9.08955e-05	0.000172496	6.4982e-05	7.97928e-05
Carnitine	0.0642759	0.106997	0.0301366	0.826413	0.405773	0.385528	0.302167	0.0208809	0.918131	0.953497	0.208612	0.0720059	0.00304991	0.0017831	0.00644287	0.00880399	0.00554872	0.000496027
CTCB-405	0.0210849	0.0182692	1.36928e-06	1.97002e-06	1.43424e-06	0.000280966	1.50501e-05	0.0571559	9.16812e-10	0.000366267	4.21635e-05	0.0613917	1.46617e-05	3.76348e-07	7.54589e-11	4.74286e-08	4.4088e-08	1.30977e-07
[truncated: 40 more columns]
